# Supplementary material for: Revealing CO2 dissociation pathways at vicinal copper (997) interfaces
Source: Nat Commun. 2023 Jun 6;14:3273. doi: 10.1038/s41467-023-38928-1 (PMC10244362; doi:10.1038/s41467-023-38928-1)
Supplement: Supplementary file 3 — Source Data [file 41467_2023_38928_MOESM3_ESM.xlsx]

## Sheet: Figure 4
Bottom		Middle					Top								B.E.	Signals (from tinitial to tfinal)
B.E.	Signals	B.E.	Signals	529.6	531.2	Sum	B.E.	Signals	529.6	531.2	532.8	CO(g)	Sum		543.8	0	0	0	0	0	0	0	0	0	0	0	0	0	0	0	0	0	0	0	0	0	0	0	0	0	0	0	0	0	0	0	0	0	0
546.2	-26.1	546	69.02	0	0	0	546.4	-17.28	0	0	0	0	0		543.75	0	0	0	0	0	0	0	0	0	0	0	0	0	0	0	0	0	0	0	0	0	0	0	0	0	0	0	0	0	0	0	0	0	0
546.15	-85.8	545.95	71.8	0	0	0	546.35	-46.38	0	0	0	0	0		543.7	0	0	0	0	0	0	0	0	0	0	0	0	0	0	0	0	0	0	0	0	0	0	0	0	0	0	0	0	0	0	0	0	0	0
546.1	51.3	545.9	81.97	0	0	0	546.3	-97.94	0	0	0	0	0		543.65	0	0	0	0	0	0	0	0	0	0	0	0	0	0	0	0	0	0	0	0	0	0	0	0	0	0	0	0	0	0	0	0	0	0
546.05	-73.5	545.85	33.94	0	0	0	546.25	-70.31	0	0	0	0	0		543.6	0	0	0	0	0	0	0	0	0	0	0	0	0	0	0	0	0	0	0	0	0	0	0	0	0	0	0	0	0	0	0	0	0	0
546	-121.1	545.8	-182.65	0	0	0	546.2	5.04	0	0	0	0	0		543.55	0	0	0	0	0	0	0	0	0	0	0	0	0	0	0	0	0	0	0	0	0	0	0	0	0	0	0	0	0	0	0	0	0	0
545.95	123.3	545.75	145.76	0	0	0	546.15	113.73	0	0	0	0	0		543.5	0	0	0	0	0	0	0	0	0	0	0	0	0	0	0	0	0	0	0	0	0	0	0	0	0	0	0	0	0	0	0	0	0	0
545.9	-32.7	545.7	65.08	0	0	0	546.1	87.1	0	0	0	0	0		543.45	0	0	0	0	0	0	0	0	0	0	0	0	0	0	0	0	0	0	0	0	0	0	0	0	0	0	0	0	0	0	0	0	0	0
545.85	77.2	545.65	-90.11	0	0	0	546.05	-10.41	0	0	0	0	0		543.4	0	0	0	0	0	0	0	0	0	0	0	0	0	0	0	0	0	0	0	0	0	0	0	0	0	0	0	0	0	0	0	0	0	0
545.8	110.8	545.6	9.68	0	0	0	546	-56.95	0	0	0	0	0		543.35	0	0	0	0	0	0	0	0	0	0	0	0	0	0	0	0	0	0	0	0	0	0	0	0	0	0	0	0	0	0	0	0	0	0
545.75	-191	545.55	96.53	0	0	0	545.95	95.35	0	0	0	0	0		543.3	0	0	0	0	0	0	0	0	0	0	0	0	0	0	0	0	0	0	0	0	0	0	0	0	0	0	0	0	0	0	0	0	0	0
545.7	141	545.5	125.86	0	0	0	545.9	-58.35	0	0	0	0	0		543.25	0	0	0	0	0	0	0	0	0	0	0	0	0	0	0	0	0	0	0	0	0	0	0	0	0	0	0	0	0	0	0	0	0	0
545.65	-74.9	545.45	80.18	0	0	0	545.85	16.25	0	0	0	0	0		543.2	0	0	0	0	0	0	0	0	0	0	0	0	0	0	0	0	0	0	0	0	0	0	0	0	0	0	0	0	0	0	0	0	0	0
545.6	-10.5	545.4	17.2	0	0	0	545.8	9.4	0	0	0	0	0		543.15	0	0	0	0	0	0	0	0	0	0	0	0	0	0	0	0	0	0	0	0	0	0	0	0	0	0	0	0	0	0	0	0	0	0
545.55	-5.9	545.35	-132.88	0	0	0	545.75	173.46	0	0	0	0	0		543.1	0	0	0	0	0	0	0	0	0	0	0	0	0	0	0	0	0	0	0	0	0	0	0	0	0	0	0	0	0	0	0	0	0	0
545.5	31	545.3	-1.07	0	0	0	545.7	105.26	0	0	0	0	0		543.05	0	0	0	0	0	0	0	0	0	0	0	0	0	0	0	0	0	0	0	0	0	0	0	0	0	0	0	0	0	0	0	0	0	0
545.45	-39.1	545.25	-21.04	0	0	0	545.65	-0.13	0	0	0	0	0		543	0	0	0	0	0	0	0	0	0	0	0	0	0	0	0	0	0	0	0	0	0	0	0	0	0	0	0	0	0	0	0	0	0	0
545.4	-101.6	545.2	2.48	0	0	0	545.6	-78.11	0	0	0	0	0		542.95	0	0	0	0	0	0	0	0	0	0	0	0	0	0	0	0	0	0	0	0	0	0	0	0	0	0	0	0	0	0	0	0	0	0
545.35	165.1	545.15	6.39	0	0	0	545.55	253.25	0	0	0	0	0		542.9	0	0	0	0	0	0	0	0	0	0	0	0	0	0	0	0	0	0	0	0	0	0	0	0	0	0	0	0	0	0	0	0	0	0
545.3	2.6	545.1	182.35	0	0	0	545.5	121.64	0	0	0	0	0		542.85	0	0	0	0	0	0	0	0	0	0	0	0	0	0	0	0	0	0	0	0	0	0	0	0	0	0	0	0	0	0	0	0	0	0
545.25	47	545.05	165.16	0	0	0	545.45	25.07	0	0	0	0	0		542.8	0	0	0	0	0	0	0	0	0	0	0	0	0	0	0	0	0	0	0	0	0	0	0	0	0	0	0	0	0	0	0	0	0	0
545.2	-44.1	545	-43.47	0	0	0	545.4	44.76	0	0	0	0	0		542.75	0	0	0	0	0	0	0	0	0	0	0	0	0	0	0	0	0	0	0	0	0	0	0	0	0	0	0	0	0	0	0	0	0	0
545.15	-99.5	544.95	21.29	0	0	0	545.35	-106.74	0	0	0	0	0		542.7	0	0	0	0	0	0	0	0	0	0	0	0	0	0	0	0	0	0	0	0	0	0	0	0	0	0	0	0	0	0	0	0	0	0
545.1	-95.9	544.9	216.66	0	0	0	545.3	80.76	0	0	0	0	0		542.65	0	0	0	0	0	0	0	0	0	0	0	0	0	0	0	0	0	0	0	0	0	0	0	0	0	0	0	0	0	0	0	0	0	0
545.05	74.7	544.85	151.94	0	0	0	545.25	186.14	0	0	0	0	0		542.6	0	0	0	0	0	0	0	0	0	0	0	0	0	0	0	0	0	0	0	0	0	0	0	0	0	0	0	0	0	0	0	0	0	0
545	60	544.8	101.13	0	0	0	545.2	63.55	0	0	0	0	0		542.55	0	0	0	0	0	0	0	0	0	0	0	0	0	0	0	0	0	0	0	0	0	0	0	0	0	0	0	0	0	0	0	0	0	0
544.95	-50	544.75	-47.06	0	0	0	545.15	-16.67	0	0	0	0	0		542.5	0	0	0	0	0	0	0	0	0	0	0	0	0	0	0	0	0	0	0	0	0	0	0	0	0	0	0	0	0	0	0	0	0	0
544.9	196	544.7	-88.06	0	0	0	545.1	28.15	0	0	0	0	0		542.45	0	0	0	0	0	0	0	0	0	0	0	0	0	0	0	0	0	0	0	0	0	0	0	0	0	0	0	0	0	0	0	0	0	0
544.85	20.9	544.65	113.68	0	0	0	545.05	-18.38	0	0	0	0	0		542.4	0	0	0	0	0	0	0	0	0	0	0	0	0	0	0	0	0	0	0	0	0	0	0	0	0	0	0	0	0	0	0	0	0	0
544.8	-52.3	544.6	-1.07	0	0	0	545	-47.38	0	0	0	0	0		542.35	0	0	0	0	0	0	0	0	0	0	0	0	0	0	0	0	0	0	0	0	0	0	0	0	0	0	0	0	0	0	0	0	0	0
544.75	-107.9	544.55	-74.96	0	0	0	544.95	40.6	0	0	0	0	0		542.3	0	0	0	0	0	0	0	0	0	0	0	0	0	0	0	0	0	0	0	0	0	0	0	0	0	0	0	0	0	0	0	0	0	0
544.7	-132.4	544.5	100.26	0	0	0	544.9	-15.9	0	0	0	0	0		542.25	0	0	0	0	0	0	0	0	0	0	0	0	0	0	0	0	0	0	0	0	0	0	0	0	0	0	0	0	0	0	0	0	0	0
544.65	-14.9	544.45	-23.38	0	0	0	544.85	-121.93	0	0	0	0	0		542.2	0	0	0	0	0	0	0	0	0	0	0	0	0	0	0	0	0	0	0	0	0	0	0	0	0	0	0	0	0	0	0	0	0	0
544.6	72.1	544.4	-51.04	0	0	0	544.8	15.31	0	0	0	0	0		542.15	0	0	0	0	0	0	0	0	0	0	0	0	0	0	0	0	0	0	0	0	0	0	0	0	0	0	0	0	0	0	0	0	0	0
544.55	86.7	544.35	-71.86	0	0	0	544.75	29.73	0	0	0	0	0		542.1	0	0	0	0	0	0	0	0	0	0	0	0	0	0	0	0	0	0	0	0	0	0	0	0	0	0	0	0	0	0	0	0	0	0
544.5	-77.9	544.3	-129.9	0	0	0	544.7	-16.57	0	0	0	0	0		542.05	0	0	0	0	0	0	0	0	0	0	0	0	0	0	0	0	0	0	0	0	0	0	0	0	0	0	0	0	0	0	0	0	0	0
544.45	-37.4	544.25	12.39	0	0	0	544.65	-96.15	0	0	0	0	0		542	0	0	0	0	0	0	0	0	0	0	0	0	0	0	0	0	0	0	0	0	0	0	0	0	0	0	0	0	0	0	0	0	0	0
544.4	57.8	544.2	-136.5	0	0	0	544.6	78.07	0	0	0	0	0		541.95	0	0	0	0	0	0	0	0	0	0	0	0	0	0	0	0	0	0	0	0	0	0	0	0	0	0	0	0	0	0	0	0	0	0
544.35	68.8	544.15	87.26	0	0	0	544.55	-57.14	0	0	0	0	0		541.9	0	0	0	0	0	0	0	0	0	0	0	0	0	0	0	0	0	0	0	0	0	0	0	0	0	0	0	0	0	0	0	0	0	0
544.3	11.1	544.1	100.6	0	0	0	544.5	55.37	0	0	0	0	0		541.85	0	0	0	0	0	0	0	0	0	0	0	0	0	0	0	0	0	0	0	0	0	0	0	0	0	0	0	0	0	0	0	0	0	0
544.25	83.8	544.05	-7.57	0	0	0	544.45	-26.15	0	0	0	0	0		541.8	0	0	0	0	0	0	0	0	0	0	0	0	0	0	0	0	0	0	0	0	0	0	0	0	0	0	0	0	0	0	0	0	0	0
544.2	1	544	-21.43	0	0	0	544.4	-14.52	0	0	0	0	0		541.75	0	0	0	0	0	0	0	0	0	0	0	0	0	0	0	0	0	0	0	0	0	0	0	0	0	0	0	0	0	0	0	0	0	0
544.15	-54.3	543.95	18.53	0	0	0	544.35	-90.36	0	0	0	0	0		541.7	0	0	0	0	0	0	0	0	0	0	0	0	0	0	0	0	0	0	0	0	0	0	0	0	0	0	0	0	0	0	0	0	0	0
544.1	26.5	543.9	40.62	0	0	0	544.3	3.7	0	0	0	0	0		541.65	0	0	0	0	0	0	0	0	0	0	0	0	0	0	0	0	0	0	0	0	0	0	0	0	0	0	0	0	0	0	0	0	0	0
544.05	-86.9	543.85	-93.35	0	0	0	544.25	-80.33	0	0	0	0	0		541.6	0	0	0	0	0	0	0	0	0	0	0	0	0	0	0	0	0	0	0	0	0	0	0	0	0	0	0	0	0	0	0	0	0	0
544	-128.8	543.8	23.56	0	0	0	544.2	116.05	0	0	0	0	0		541.55	0	0	0	0	0	0	0	0	0	0	0	0	0	0	0	0	0	0	0	0	0	0	0	0	0	0	0	0	0	0	0	0	0	0
543.95	8.7	543.75	-102.19	0	0	0	544.15	-42.13	0	0	0	0	0		541.5	0	0	0	0	0	0	0	0	0	0	0	0	0	0	0	0	0	0	0	0	0	0	0	0	0	0	0	0	54.01	0	0	0	0	0
543.9	-15.2	543.7	-10.18	0	0	0	544.1	-79.42	0	0	0	0	0		541.45	0	0	0	0	0	0	0	0	0	0	0	0	0	0	0	0	0	0	0	0	0	0	0	0	0	0	0	0	156.24	0	0	0	0	0
543.85	49.6	543.65	17.58	0	0	0	544.05	38.91	0	0	0	0	0		541.4	0	0	0	0	0	0	0	0	0	0	0	0	0	0	0	0	0	0	0	0	0	0	0	0	0	0	0	0	60.12	0	0	0	0	0
543.8	59.4	543.6	31.33	0	0	0	544	-48.98	0	0	0	0	0		541.35	0	0	0	0	0	0	0	0	0	0	0	94.36	0	0	0	0	185.16	0	0	0	0	0	0	0	0	0	0	0	90.73	0	0	0	0	0
543.75	36.2	543.55	-7.76	0	0	0	543.95	-24.8	0	0	0	0	0		541.3	0	0	0	0	0	0	0	0	0	0	0	235.21	26.19	0	0	0	36.96	0	0	0	0	0	0	0	0	0	0	0	176.09	0	0	0	0	0
543.7	0.2	543.5	9.79	0	0	0	543.9	119.51	0	0	0	0	0		541.25	0	0	0	0	0	0	0	0	0	0	0	361.48	257.14	0	0	0	62.39	0	0	230.53	0	0	0	0	0	0	0	0	410.48	0	0	0	0	0
543.65	25.3	543.45	-125.17	0	0	0	543.85	-51.27	0	0	0	0	0		541.2	0	0	0	0	0	30.49	0	0	0	0	0	70.64	447.5	0	0	0	112.96	50.97	0	108.31	0	0	0	0	0	0	0	8.68	150.96	0	0	0	0	0
543.6	-24.2	543.4	52.99	0	0	0	543.8	-25.3	0	0	0	0	0		541.15	0	0	0	0	0	254.96	0	0	0	0	0	156.93	19.39	0	0	0	120.49	238.59	0	160.78	0	0	0	0	0	30.65	0	15.77	200.13	89.66	0	0	0	0
543.55	-14.8	543.35	48.87	0	0	0	543.75	102.87	0	0	0	0	0		541.1	0	0	0	0	0	10.55	210.14	0	0	0	0	110.39	24.08	0	0	0	23.23	24.42	0	67.31	0	0	0	0	0	147.74	0	413.01	28.97	40.1	0	0	0	0
543.5	-52	543.3	211.81	0	0	0	543.7	160.56	0	0	0	0	0		541.05	0	0	0	58.55	0	20.05	32.15	0	0	0	43.55	67.37	155.74	11.16	0	194.35	38.35	84.12	0	255.08	0	0	0	0	0	67.5	215.4	306.41	33.26	159.44	0	0	0	0
543.45	-68	543.25	77.08	0	0	0	543.65	15.72	0	0	0	0	0		541	0	0	0	32.97	0	37.43	94.14	0	0	0	173.57	0.34	239.45	80.51	0	2.18	78.44	72.75	0	42.58	0	0	48.17	0	0	24.31	16.87	14.5	17.21	126.17	60.94	0	0	0
543.4	76.4	543.2	68.18	0	0	0	543.6	-9.31	0	0	0	0	0		540.95	0	30.6	0	142.93	0	244.65	57.76	0	96.33	179.5	50.02	170.48	119.46	90.03	0	14.14	11.67	84.55	0	148.56	117.37	0	24.34	155.17	221.85	108.67	275.15	76.5	105.5	225.9	37.35	0	0	0
543.35	-23.3	543.15	56.13	0	0	0	543.55	127.93	0	0	0	0	0		540.9	0	220.15	0	133.94	0	354.23	301.26	220.51	43.84	44.56	48.01	51.74	130.51	168.29	0	331.2	406.95	143.82	0	118.69	20.05	0	22.86	132.87	214.49	118.16	415.79	211.92	126.94	130.4	130.59	0	0	0
543.3	37.2	543.1	-17.07	0	0	0	543.5	-28.27	0	0	0	0	0		540.85	0	61.01	0	93.24	0	2.4	266.91	205.45	293.61	49.04	338.93	48.91	35.29	45.53	0	138.81	142.75	5.11	6.52	171.22	2.62	0	240.31	527.57	84.35	47.41	7.75	516.99	319.5	127.62	84.92	0	0	0
543.25	44	543.05	12.87	0	0	0	543.45	-127.11	0	0	0	0	0		540.8	0	62.3	0	269.4	0	5.57	185.06	118.48	258.25	250.14	35.33	32.14	50.86	66.67	0	52.19	84.69	254.05	103.2	56.6	110.9	0	49.01	216.03	76.11	8.09	74.54	187.55	110.64	42.03	153.92	0	0	0
543.2	50.7	543	56.08	0	0	0	543.4	47.77	0	0	0	0	0		540.75	0	19.89	0	22.22	181.48	157.99	111.35	100.03	120.9	184.44	60.53	267.83	255.02	255.06	0	69.54	160.44	234.86	92.23	205.96	43.97	0	231.04	7.22	119.67	237.98	196.01	176.06	10.44	78.59	421.59	0	0	0
543.15	58.7	542.95	118.92	0	0	0	543.35	-8.12	0	0	0	0	0		540.7	0	219.51	0	80.84	10.29	70.2	110.71	190.99	144.54	205.78	92.43	68.76	102.98	74.65	55.18	16.25	94.69	73.4	332.34	189.66	19.52	0	158.43	389.71	318.7	279.86	167.57	155.42	137.95	15.35	132.64	0	0	0
543.1	25.6	542.9	79.71	0	0	0	543.3	-10.18	0	0	0	0	0		540.65	140.26	182.67	0	153.68	31.05	168.18	92.13	3.15	75.42	401.26	95.85	320.23	158.06	142.01	414.47	72.82	151.97	428.42	220.66	128.55	209.36	0	157.32	41.27	214.79	109.65	193.09	67.59	67.76	57.27	177.21	0	15.8	23.34
543.05	-40	542.85	24.22	0	0	0	543.25	105.45	0	0	0	0	0		540.6	120.21	53.46	0	58.65	44.7	70.81	17.56	159.16	13.31	156.25	56.21	17.24	307.77	184.1	301.92	140.32	295.84	34.76	212.06	67.19	131.59	0	13.67	16.34	134.94	17.6	163.99	51.23	248.51	144.67	107.73	111	189.07	191.55
543	-63	542.8	118.48	0	0	0	543.2	87.6	0	0	0	0	0		540.55	40.32	156.76	0	73.6	5.99	44.43	256.33	68.36	229.13	18.43	290.05	37.85	144.83	42.44	160.84	55.05	246.93	163.11	134.84	36.79	27.6	234.72	137.01	166.95	248.32	166.66	219.68	329.41	246.51	81.12	85.67	147.86	152.02	148.3
542.95	30.5	542.75	56.39	0	0	0	543.15	84.29	0	0	0	0	0		540.5	230.74	97.48	0	12.28	213.58	273.34	134.74	120.16	95.7	185.06	138.08	86.87	292.54	125.21	42.54	149.17	474.54	104.01	238.01	144.52	234.19	161.5	54.79	157.71	66.48	116.55	171.06	201.87	197.62	294.4	65.06	24.66	190.92	102.48
542.9	67	542.7	72.27	0	0	0	543.1	-12.43	0	0	0	0	0		540.45	8.04	10.13	47.89	306.68	119.86	7.73	90.61	389.05	250.9	350.85	66.63	163.05	170.36	93.23	126.96	25.26	186.59	91.62	20.88	116.34	57.66	43.09	185.32	122.9	187.95	284.35	183.43	271.1	83.38	35.5	170.09	117.93	159.53	169.5
542.85	39.1	542.65	-63.55	0	0	0	543.05	2.31	0	0	0	0	0		540.4	63.98	277.09	360.69	33.56	109.4	49.05	48.77	58.36	266.56	162.45	37.03	20.25	7.37	155.59	64.31	74.91	97.44	21.53	276.62	199.76	54.86	170.1	55.85	170.36	108.87	169.38	131.27	207.81	217.76	186.55	81.92	246.17	190.2	87.2
542.8	94.8	542.6	15.91	0	0	0	543	32.72	0	0	0	0	0		540.35	268.1	87.23	207.34	440.36	51.72	217.91	127.52	186.98	93.37	260.88	100.66	156.46	551.56	223.4	259.88	120.82	148.28	201.99	20.42	332.34	43.2	309.31	77.34	215.02	278.24	13.23	219.17	101.66	144.3	132.7	18.22	46.08	155.34	211.3
542.75	21.1	542.55	37.87	0	0	0	542.95	-62.93	0	0	0	0	0		540.3	240.7	53.41	143.37	34.55	40.25	67.09	294.85	55.78	151.71	18.65	116.88	130.12	317.04	207.06	86.74	133.2	286.47	159.3	77.94	70.7	179.46	63.71	23.76	169.36	185.89	295.48	17.04	18.31	218.48	82.74	228.22	117.35	182.57	115.05
542.7	-188.1	542.5	89.8	0	0	0	542.9	17.01	0	0	0	0	0		540.25	48.12	109.33	19.2	186.81	43.68	1.99	240.5	46.29	199.19	209.87	376.5	131.69	28.93	197.03	278.32	142.37	22.49	20.15	86.66	215.61	33.46	68.71	44.63	338.17	160.53	385.64	195.92	331.03	237.82	139.18	346.31	54.7	242.08	219.33
542.65	-2.7	542.45	174.01	0	0	0	542.85	51.5	0	0	0	0	0		540.2	331.37	17.3	46.72	404.17	347.43	175.44	49.43	9.96	244.3	84.6	98.3	105.25	171.34	291.51	211.46	5.3	213.33	64.7	147.43	173.98	54.53	76.32	134.06	163.41	239.59	269.07	126.59	109.43	158.25	18.14	90.2	22.13	241.6	77.08
542.6	6.2	542.4	12.44	0	0	0	542.8	26.97	0	0	0	0	0		540.15	145.22	9.27	78.01	355.83	383.64	71.84	46.84	27.64	204.99	32.72	41.69	228.05	136.27	33.67	154.15	107.15	38.53	102.54	296.42	108.37	211.64	210.43	441.28	19.07	77.41	106.99	4.66	138.74	51.8	360.89	257.13	162.87	23.53	219.83
542.55	-11.2	542.35	-83.49	0	0	0	542.75	-91.57	0	0	0	0	0		540.1	146.59	139.29	320.87	72.38	186.11	188.4	124.41	251.81	325.46	198.35	154.82	230.44	228.27	111.25	195.04	23.4	240.69	19.91	520.51	212.19	129.8	242.36	271.97	236.97	413.8	126.22	301.19	222.05	194.95	131	31.32	293.57	246.75	219.89
542.5	25.8	542.3	-21.46	0	0	0	542.7	-63.71	0	0	0	0	0		540.05	313.8	35.02	186.21	184.53	113.8	29.41	175.21	59.09	409.63	464.01	167.23	186.24	43.63	180.98	30.27	57.22	137.71	116.14	274.58	116.98	99.36	31.02	79.1	136.23	1.35	294.49	55.97	197.57	125.69	92.74	86.72	253.68	137.06	123.03
542.45	81.9	542.25	-32.54	0	0	0	542.65	-62.58	0	0	0	0	0		540	205.06	9.6	137.29	161.36	135.59	102.43	1.25	218.35	333.91	233.74	44.72	308.51	300.75	65.71	75.6	52.67	114.42	71.65	283.35	114.32	167.66	72.72	220.44	418.28	242.89	138.83	72.13	36.99	126.43	33.44	71.45	389.86	356.22	117.86
542.4	-83.4	542.2	-11.59	0	0	0	542.6	-54.92	0	0	0	0	0		539.95	18.34	42.95	53.83	55.75	99.49	164.67	24.84	132.41	410.2	285.76	23.04	132.91	272.11	127.81	105.88	169.23	335.67	118.63	311.6	318.32	102.75	359.46	13.11	320.61	50.05	99.94	88.62	31.82	264.41	225.15	245.38	158.14	71.12	116.85
542.35	-30.7	542.15	-85.14	0	0	0	542.55	135.59	0	0	0	0	0		539.9	168.59	111.93	154.34	192.64	196.82	219.77	19.2	349.08	439.41	0.84	113.79	33.09	219.51	118.4	167.45	6.12	500.05	72.2	185.85	64.36	40.4	10.36	47.6	98.84	137.84	75.91	143.8	254.05	259.25	209.63	79.05	271.84	144.78	168.72
542.3	-25.1	542.1	-126.33	0	0	0	542.5	81.54	0	0	0	0	0		539.85	385.89	15.39	154.66	114.15	232.03	81.94	82.3	39.46	164.23	388.15	72.85	159.77	494.23	46.67	153.64	223.2	444.09	43.2	26.94	43.71	159.27	82.7	101.08	225.17	36.72	87.46	148.26	15.44	304.67	152.37	71.12	76.54	223.6	222.4
542.25	14.3	542.05	174.56	0	0	0	542.45	89.41	0	0	0	0	0		539.8	217.32	20.72	125.16	58.58	207.13	238.74	312.12	230.72	259.02	40.5	77.85	29.21	210.86	194.3	60.14	22.1	312.95	117.77	235.43	190.99	190.84	60.01	75.59	15.71	107.45	48.86	149.37	351.08	237.89	21.59	165.54	405.89	367.93	365.29
542.2	-6.9	542	59.43	0	0	0	542.4	-95.03	0	0	0	0	0		539.75	105.38	227.71	126.75	37.34	84.22	242.59	382.16	5.26	84.1	12.6	94.57	326.2	90.13	50.63	48.84	203.99	199.96	119.39	306.07	57.69	113.06	31.71	170.04	134.66	39.86	268.15	271.64	31.93	125.35	314.49	95.83	219.85	435.84	497.31
542.15	-156.1	541.95	69.04	0	0	0	542.35	138.96	0	0	0	0	0		539.7	247.76	18.01	11.83	348.5	152.4	172.23	187.52	2.57	439.24	243.11	215.26	92.27	507.86	143.17	413.18	61.77	425.02	103.73	24.84	538.68	90.09	176.95	133.51	74.18	344.53	12.66	346.82	41.45	432.5	160.64	143.85	162.01	65.92	170.59
542.1	-130.8	541.9	-12.94	0	0	0	542.3	153.53	0	0	0	0	0		539.65	6.97	30.89	180.73	211.66	199.96	28.03	181.99	206.31	308.37	99.73	20.91	226.41	737.65	60.79	146.75	166.39	316.97	240.33	155.83	370.88	344.09	152.13	39.33	114.39	2.92	223.37	119.26	344.83	76.22	72.12	144.51	80.07	71.44	147.67
542.05	-33.6	541.85	-52.43	0	0	0	542.25	50.44	0	0	0	0	0		539.6	219.58	57.58	245.29	195.08	322.04	148.23	380.08	179.01	273.85	233.37	145.02	62.45	141.12	245.2	541.51	40.72	630.14	107.37	32.42	449.04	228.44	56.59	73.21	435.15	98.79	252.88	161.85	190.27	260.68	127.93	64.51	295.13	104.96	108.12
542	122.6	541.8	131.7	0	0	0	542.2	-27.88	0	0	0	0	0		539.55	28.03	131.84	311.31	223.06	211.83	34.65	277.7	185.14	171.93	111.62	471.01	206.8	493.93	202.78	403.97	105.27	77.84	4.67	219.17	141.89	186.3	173.55	375.94	323.03	341.2	56.09	276.37	234.03	640.41	272.87	178.08	432.11	62.79	119.3
541.95	6.1	541.75	34.7	0	0	0	542.15	53.3	0	0	0	0	0		539.5	289.89	33.67	224.62	45.45	117.37	502.68	191.06	57.12	127.8	151.45	434.55	319.15	558.21	315.73	193.48	58.98	426.12	357.96	233.48	282.33	66.23	159.38	106.18	377.69	160.18	240.31	200.86	32.94	282.56	84.85	228.2	141.99	6.77	291.33
541.9	19.5	541.7	109.57	0	0	0	542.1	164.23	0	0	0	0	0		539.45	481.33	530.12	266.82	55.04	308.08	268.94	147.83	321.94	267.83	237.32	365.04	339.46	639.68	323	603.43	150.2	152.79	130.83	21.8	300.92	150.93	325.11	144.2	271.21	34.94	131.21	412.53	140.87	95.14	439.39	274.75	53.68	35.58	345.26
541.85	21.2	541.65	-25.07	0	0	0	542.05	44.52	0	0	0	0	0		539.4	161.76	27.47	313.9	332.36	45.09	98	25.75	169.08	44.68	214.87	295.94	170.66	261.14	471.36	342.98	282.23	222.24	146.54	379.03	206.74	451.66	400.36	431.79	256.9	25.33	146	386.02	52.27	295.95	420.89	216.24	271.93	682.05	106.42
541.8	39.1	541.6	-30.93	0	0	0	542	-8.89	0	0	0	0	0		539.35	100.17	59.66	157.46	78.69	208.16	246.84	336.27	161.17	58.81	125.45	141.91	50.61	748.61	41.96	285.78	268.16	252.16	278.9	458.63	195.83	190.5	339.47	361.33	497.88	163.82	387.02	239.35	10.08	359.2	454.5	258.92	397.65	226.03	435.37
541.75	-56.5	541.55	-13.87	0	0	0	541.95	-11.63	0	0	0	0	0		539.3	181.07	129.7	270.06	21.85	145.99	319.92	306.89	342.77	157.52	74.85	161.57	97.37	679.17	297.42	265.57	315.24	668.21	153.96	595.03	381.56	147.33	177.27	313.34	333.43	261.07	330.82	589.84	230.6	266.61	192.93	227.99	231.88	448.46	11.09
541.7	3.9	541.5	-46.66	0	0	0	541.9	-18.94	0	0	0	0	0		539.25	423.53	165.97	321.68	342.23	118.7	457.63	592.04	265.58	513.03	194.02	204.67	253.18	362.16	351.71	234.37	152.12	293.89	220.18	351.02	460.76	499.7	145.86	452.91	355.95	317.65	157.43	61.84	387.84	388.43	229	255.33	382.48	290.3	350.56
541.65	-56.5	541.45	95.49	0	0	0	541.85	-116.25	0	0	0	0	0		539.2	333.71	355.58	606.21	266.12	62.67	186.3	383.56	504.87	418.6	155.93	163.16	526.75	215.86	384.46	548.6	74.65	289.01	236.8	222.24	689.6	256.23	53.36	54.73	342.38	424.31	400.09	341.59	0.03	648.65	325.18	265.64	59.37	164.68	8.45
541.6	-11.3	541.4	-115.55	0	0	0	541.8	44.1	0	0	0	0	0		539.15	559.52	175.03	742.85	191.24	301.07	254.42	317.14	369.94	565.82	23.69	197.72	345.22	765.35	376.56	444.21	103.43	362.98	353.94	550.78	630.15	56.01	164.77	405.7	413.15	359.94	270.45	376.55	130.49	213.12	257.8	556.89	102.82	151.76	78.05
541.55	90.1	541.35	-86.77	0	0	0	541.75	9	0	0	0	0	0		539.1	329.06	168.22	678.82	359.34	416.04	268.09	401.54	215.67	444.73	43.8	389.12	222.71	804.46	533.49	319.53	253.27	384.39	38.98	476.61	517.6	572.12	513.21	341.68	538.98	38.98	478.22	443.44	37.93	377.4	325.59	91.77	336.83	256.13	209.89
541.5	-28.8	541.3	-8.28	0	0	0	541.7	-28.23	0	0	0	0	0		539.05	67.24	200.8	568.9	200.71	410.24	287.84	143.86	685.1	328.95	24.25	511.03	520.14	338.75	311.22	283.75	491.4	490.25	357.88	305.67	245.11	121.1	4.19	751.55	784.19	113.5	505.82	353.26	307.67	382.89	214.07	247.11	412.11	345.34	620.42
541.45	99.1	541.25	110.66	0	0	0	541.65	158.15	0	0	0	0	0		539	551.34	341.02	595.95	124.26	228.93	101.7	189.16	383.58	525.15	83.41	225.81	521.47	514.16	762.19	466.54	324.86	501.91	375.36	333.64	468.17	146.22	209.78	534.8	145.24	486.32	546.07	831.99	391.81	850.67	428.7	318.07	531.45	540.28	402.47
541.4	-28.5	541.2	64.35	0	0	0	541.6	29.89	0	0	0	0	0		538.95	604.8	126.08	851.39	505.17	615.22	540.55	683.91	480.5	535.79	355.49	111.48	632.24	576.67	106.01	575.89	341.98	468.19	410.83	611.86	322.06	179.19	382.8	300.68	354.37	453.3	400.16	626.04	344.5	393.2	812.57	431.89	588.35	348.05	24.49
541.35	-18.4	541.15	116.1	0	0	0	541.55	56.23	0	0	0	0	0		538.9	393.74	815.59	484.83	489.63	422.59	662.7	682.26	574.58	631.79	650.67	605.68	778.01	1019.73	506	437.32	588.07	206.2	409.98	750.4	426.57	456.32	275.96	649.2	589.5	295.43	296.58	371.26	609.07	846.54	214.95	701.58	651.67	601.29	474.49
541.3	19.8	541.1	114.19	0	0	0	541.5	-2.88	0	0	0	0	0		538.85	543.31	147.57	734.55	640.86	791.66	900.07	781.39	662.42	739.29	407.85	858.42	807.26	1003.62	711.8	575.01	727.63	782.34	699.92	772.76	957.97	871.69	721.4	764.48	765.53	588.71	623.5	601.85	632.39	1041.88	319.18	547.26	942.36	462.88	344.99
541.25	-76.3	541.05	13.97	0	0	0	541.45	-104.15	0	0	0	0	0		538.8	939.4	495.96	1083.51	866.9	828.94	752.48	858.34	775.84	701.66	590.7	781.62	832.67	1050.68	584.76	816.67	554.61	768.87	517.31	903.21	1012.39	502.09	651.8	826.91	1035.99	838.26	908.47	885.39	687.36	1088.93	796.35	562.85	526.42	579.07	700.25
541.2	78.6	541	16.24	0	0	0	541.4	-37.8	0	0	0	0	0		538.75	955.67	874.92	1299.31	1120.49	848.45	770.35	755.33	1080.22	849.02	1099.88	819.46	1094.71	1021.45	1043.03	642.55	713.02	805.2	897.05	567.16	781.42	687.32	783.41	932.81	1377.49	1345.23	1158.29	908.88	847.79	1180.2	759.12	986.56	1051.97	1179.16	945.04
541.15	48.6	540.95	-56.04	0	0	0	541.35	148.24	0	0	0	0	0		538.7	1507.11	866.85	1541.36	1031.87	1213.65	1450.24	1037.47	1110.84	1470.41	906.92	1129.47	1498.67	1460.48	1336.41	928.83	958.8	1049.4	1400.96	1159.89	1209.19	892.85	1082.33	1160.14	1420.16	1047.29	1192.62	968.6	1097.62	1062.69	1193.75	996.35	1410.39	1090.44	771.55
541.1	141	540.9	-13.59	0	0	0	541.3	-18.22	0	0	0	0	0		538.65	1801.43	1320.59	1590.39	1168.75	1687.2	1406.03	1236.19	1615.49	1697.54	1359.13	1627.1	1273.51	1832.73	1316.53	1239.75	936.6	1150.25	1246.19	1374.18	1264.84	1535.55	1345.78	1405.78	1653.11	1257.28	1485.42	1457.73	1202.78	1365.66	1603.41	1502.9	1385.01	1318.32	1484.45
541.05	82.3	540.85	55.75	0	0	0	541.25	124.57	0	0	0	0	0		538.6	1995.97	1220.68	1922.5	1721.14	1902.76	1715.82	1885.93	1586.3	2069.2	1845.3	1716.75	1478	2065.81	1816.72	1975.03	1537.33	1693.87	1583.32	2063.19	1494.35	1746.36	1706.85	1874.71	1954.78	1795.07	1760.62	2056.03	1852.86	1450.18	1855.93	1970.23	1843.31	1633.13	1808.59
541	10.1	540.8	20.29	0	0	0	541.2	52.93	0	0	0	0	0		538.55	2240.88	2194.45	2316.97	2000.11	2282.74	2144.13	1995.12	1886.77	2309.59	2197.49	2390.97	2021.82	2578.15	2047.26	2603.92	2143.67	2196.95	2381.71	2346.76	2185.17	2277.27	2140.75	2169.21	2468.5	2104.19	2281.13	1995.73	2265.03	2225.41	1973.04	2487.34	2141.64	2271.04	2001.33
540.95	10.3	540.75	-31.25	0	0	0	541.15	-180.35	0	0	0	0	0		538.5	3179.51	2707.29	3158.1	2700.18	2746.52	2823.58	2740.2	2448.48	2680.6	2810.79	2942.67	2875.11	3060.22	2428.53	3214.8	2649.07	2846.97	2507.37	3014.2	3308.08	2627.71	2622.85	2781.42	2837.92	2558.07	2854.1	2666.1	2835.19	2960.31	2609.57	2566.98	2451.43	2643.74	2600.4
540.9	-98.5	540.7	-68.66	0	0	0	541.1	35.41	0	0	0	0	0		538.45	3601.19	3637.78	3582.35	3250.2	3278.53	3465.53	3622.95	3384.02	3287.07	3098.32	3821.7	3456.45	3580.56	3416.69	3365.49	3175.36	3613.46	3214.22	3699.08	3575.83	3297.93	3202.62	3199.22	3476.92	3411.66	3160.87	3249.11	3467.48	3498.03	3214.08	3299.63	2911.72	3165.81	3287.87
540.85	-87.8	540.65	-38.72	0	0	0	541.05	70.2	0	0	0	0	0		538.4	4713.96	3925.11	4087.31	4021.56	4059.59	4216.09	3849.95	3806.04	3810.03	3860.39	4223.71	4008.27	4224.55	4125.87	3842.26	4210.37	4238.25	4320.87	4449.2	4086.54	4146.94	4203.34	4052.7	3854.02	3912.83	3898.46	3958.94	4508.09	4234.06	3721.39	4367.64	3637.5	3827.04	3976.12
540.8	142.7	540.6	157.83	0	0	0	541	-68.97	0	0	0	0	0		538.35	5409.29	4614.3	4963.91	4918.41	4380.62	4729.92	5087.15	4620.93	4937.94	4529.16	4933.04	4622.11	4961.86	4708.47	4295.6	4775.09	4795.26	4181.18	4929.28	4896.28	4886.76	4846.43	4658.6	4833.76	4769.51	4438.57	4842.84	4563.04	4606.28	4194.07	4386.98	4672.65	4313.15	4713
540.75	36.4	540.55	-100.27	0	0	0	540.95	104.45	0	0	0	0	0		538.3	5528.4	5633.6	5694.48	5169.34	4853.27	5217.62	5482.01	5412.1	5613.2	5543.98	5475.97	5529.09	5617.61	5405.24	5409	5408.49	5537.35	5244.62	5557.09	5044.18	5050.67	5046.83	5176.19	5151.84	5508.49	5328.44	5483.02	5381.86	5300.87	5220.52	5016.97	5534.79	5513.62	5444.69
540.7	-150.5	540.5	-88.79	0	0	0	540.9	16.26	0	0	0	0	0		538.25	6368.89	5847.72	6266.94	5980.68	6176.22	5802.16	6127.78	6152.66	6461.67	5957.98	5680.79	6270.08	5970.59	5863.71	6068.9	5918.54	6106.27	5450.93	6107.24	6108.04	5556.78	5644.87	6108.38	6417.47	6031.82	5912.38	5921.99	5738.72	6086.49	5486.49	5679.45	5610.75	5950.59	6509.38
540.65	-98.8	540.45	-146.81	0	0	0	540.85	-5.81	0	0	0	0	0		538.2	6622.96	6541.62	6829.6	6315.36	6526.28	5961.75	6765.27	5958.08	6910.65	6606.42	5962.76	6701.46	6376.52	5968.36	6605.37	6242.81	6304.82	6337.25	6439.98	6289.19	5720.87	6044.62	6060.12	6394.87	6091.51	5939.95	6493.32	6320.58	6373.54	5999.45	6314.18	5838.35	5836.62	6029.71
540.6	-163.9	540.4	83.68	0	0	0	540.8	-23.89	0	0	0	0	0		538.15	6486.93	6086.02	6456.83	6140.31	6233.23	5878.36	5884.49	6043.87	6376.84	6103.04	6018	5665.61	6179.77	5717.17	6369.52	6408.45	5944.78	6106.26	5909.25	6157.67	6093.42	6402.26	5797.61	6012.07	6162.17	6113.89	6134.88	6204.77	6215.67	5872.68	5647.3	6173.96	5702.17	5978
540.55	-141	540.35	-28.31	0	0	0	540.75	-99.5	0	0	0	0	0		538.1	6148.69	5329.45	5775.78	5541.03	5510.33	5344.08	5197.36	5610.48	5665.19	5624.45	5379.09	5012.29	5902.56	5192.79	5554.64	5615.14	5277.25	5738.49	5250.63	5416.47	5629.45	5529.16	5652.85	5674.01	5780.76	5942.66	5507.54	5169.13	5363.91	5260.55	5632.2	5500.05	5661.25	5371.35
540.5	113.8	540.3	54.67	0	0	0	540.7	95.61	0	0	0	0	0		538.05	4675.6	4588.67	4843.8	4411.63	4599.23	4572.17	4430.64	4455.02	4856.41	4347.57	4504.85	4665.09	4718.56	4373.32	5013.28	4514.11	4301.62	4682.31	4684.79	4746.83	4741.41	4433.65	4951.66	4677.78	4810.34	4690.81	4432.63	4167.21	4611.54	4358.77	4262.74	4294.63	4798.46	4942.95
540.45	138.7	540.25	54.9	0	0	0	540.65	-52.57	0	0	0	0	0		538	3277.28	3133.63	3180.62	3154.46	3497.22	3382.34	3267.86	3016.37	3690.3	3550.73	3308.65	3428.45	4054.73	3184.18	3655.22	3501.12	3884.02	3661.47	3844.44	3346.55	3630.92	3324.24	3953.63	3486.39	4002.45	3603.91	3789.62	3266.97	3652.49	3220.47	3367.7	3200.65	3725.47	3675.44
540.4	141.7	540.2	119.67	0	0	0	540.6	-27.55	0	0	0	0	0		537.95	2460.03	2263.7	2075.35	2723.49	2678.28	2206.11	2557.02	2375.5	2424.96	2535.84	2464.52	2458.43	2580.27	2088.29	2317.47	2637.68	2356.89	2463.35	2321.75	2421.91	2234.16	1902.19	2408.8	2505.46	3189.46	2579.11	2880.68	2098.62	2280.63	2230.72	2154.86	2650.45	2605.9	2476.64
540.35	-189.9	540.15	38.6	0	0	0	540.55	-18.36	0	0	0	0	0		537.9	1559.26	1715.9	1361.4	1802.48	1686.34	1404.44	1729.93	1584.37	1521.01	1718.62	1549.86	1583.68	1583.71	1513.12	1487.93	1508.27	1625.32	1470.56	1462.92	1493.37	1743.84	1260.75	1741.22	1761.29	1864.46	1700.89	1226.36	1604.92	1354.29	1430.99	1471.12	1454.38	2032.05	1462.15
540.3	-181.6	540.1	-52.04	0	0	0	540.5	-65.46	0	0	0	0	0		537.85	1121.74	1164.38	1128.61	1077.49	1150.04	1138.25	1053.93	1155.44	614.84	1373.48	1031	1010.83	761.33	786.64	1057.68	1283.63	1146.21	985.01	950.13	1525.4	1001.28	740.23	1306.5	966.85	1262.62	1061.39	1079.16	1126.94	890.93	607.03	971.39	1110.7	1508.03	1057.98
540.25	-67.7	540.05	-10.24	0	0	0	540.45	-31.83	0	0	0	0	0		537.8	757.52	609.22	894.94	632.21	715.21	738.76	801.56	796.56	979.85	898.52	657.61	665.76	668.07	669.88	807.91	1089.67	862.18	1050.59	836.45	653.12	628.04	822.04	927.12	693.92	1215.27	790.41	707.03	676.77	489.52	731.18	503.15	934.66	796.31	902.59
540.2	27	540	-2.31	0	0	0	540.4	-228.59	0	0	0	0	0		537.75	871.42	791.77	741.28	572.09	439.23	654.15	730.6	416.56	590.29	729.45	380.7	304.98	574.55	269.28	961.31	534.89	445.21	474.13	611.12	554.52	574.59	319.23	522.96	546.64	1030.58	687.71	646.57	391.89	808.65	123.45	361.59	518.34	613.58	527.86
540.15	-75.6	539.95	140.7	0	0	0	540.35	-73.91	0	0	0	0	0		537.7	712.13	595.41	770.43	632.33	235.75	299.55	499.73	385.72	295.4	691.51	151.18	184.54	136.28	465.68	447.29	251.2	316.53	607.1	424.54	393.45	720.36	357.09	555.71	191.32	572.73	400.47	452.79	155.11	382.47	92.43	385.69	657.55	684.64	460.52
540.1	233.6	539.9	-29.2	0	0	0	540.3	6.35	0	0	0	0	0		537.65	299.32	321.02	301.91	642.66	528.65	307.65	243.3	738.44	234.38	506.71	249.48	216.34	120.35	138.83	299.64	153.09	341.6	365.46	138.32	545.72	232.3	200.75	458.11	516.34	482.29	522.15	27.71	14.37	364.27	202.8	388.91	216.45	539.48	100.18
540.05	125.9	539.85	-47.63	0	0	0	540.25	-44.09	0	0	0	0	0		537.6	132.75	24.18	299.69	704.81	421.35	363.55	238.13	236.33	35.94	451.38	3.38	265.91	75.01	243.06	113.56	263.03	546.87	276.24	413.4	5.44	335.42	19.49	532.98	454.13	577.07	220.88	132.2	21.39	668.08	310.69	504.1	39.49	486.86	314.69
540	7.9	539.8	30.51	0	0	0	540.2	9.14	0	0	0	0	0		537.55	265.4	108.69	232.92	288.11	321.79	120.7	76.25	102.01	47.46	585.93	145.68	344.05	356.84	126.63	364.84	249.81	21.39	148.8	195.27	236.48	213.59	23.14	124.28	433.63	42.96	303.39	106.59	170.46	386.62	338.34	141.87	336.23	219.58	237.97
539.95	0.1	539.75	36.24	0	0	0	540.15	-2.23	0	0	0	0	0		537.5	453.94	81.59	396.95	68.25	220.88	21.87	153.35	106.92	181.2	270.6	335.31	269.65	268.37	21.58	1.45	229.68	266.72	125.65	79.16	295.43	172.21	219.41	139.4	213.3	369.45	91.46	648.23	288.04	303.6	12.93	238.75	168.76	182.65	108.47
539.9	150.6	539.7	-35.52	0	0	0	540.1	39.8	0	0	0	0	0		537.45	185.32	299.7	266.42	591.92	132.98	119.15	433.86	129.3	25.44	146.47	358.32	79.17	64.72	89.15	124.23	188.22	79.17	173.99	102.45	173.73	149.02	98.55	372.2	306.19	232.76	250.54	421.9	313.86	78.23	325.51	71.71	14.07	189.66	2.03
539.85	-50.3	539.65	53.65	0	0	0	540.05	33.4	0	0	0	0	0		537.4	256.49	284.02	237.14	331.9	200.36	165.48	119.19	220.76	45.5	490.23	177.8	88.05	119.04	140.7	95.86	132.26	274.05	232.78	63.41	407.63	121.57	92.93	223.5	188.11	174.24	140.03	150.58	129.74	184.49	212.56	174.69	193.07	99.61	192.68
539.8	75.6	539.6	-36.41	0	0	0	540	8.35	0	0	0	0	0		537.35	201.71	5.04	163.99	436.93	45.27	153.5	146.02	10.46	329.79	38.56	242.21	214.52	465.08	138.34	80.39	4.28	92.88	235.25	24.34	206.41	78.1	67.72	81.18	330.38	238.39	170.2	309.49	250.5	114.46	387.75	184.47	121.65	12.41	327.35
539.75	-44.5	539.55	-53.2	0	0	0	539.95	-19.83	0	0	0	0	0		537.3	182.85	82.58	28.95	20.21	117.41	271.93	58.51	53.45	175.14	229.54	118.4	17.76	124.65	27.05	211.74	340.28	30.66	107.61	168	28.79	456.9	135.51	606.11	622.22	342.01	87.87	117.88	494.59	130.72	165.75	55.75	35.6	117.09	142.98
539.7	-111.5	539.5	10.22	0	0	0	539.9	-25.07	0	0	0	0	0		537.25	394.07	0.27	502.69	14.76	228.61	130.14	36.45	50.22	73.61	422.33	232.35	92.65	4.62	27.75	432.06	27.01	22.76	77.04	185.69	411.28	188.72	17.62	186.84	575.84	646.84	8.87	169.51	106.73	131.49	311.96	151.24	29.96	214.85	164.99
539.65	-17.1	539.45	115.78	0	0	0	539.85	58.73	0	0	0	0	0		537.2	93.6	148.1	225.44	108.91	468.2	53.44	127.85	107.81	85.61	97.38	30.94	389.96	79.06	25.53	23.37	353.33	365.54	360	284.71	199.33	144.44	157.93	43.48	325.52	342.73	284.3	256.85	71.39	307.42	83.94	147.26	16.67	201.71	126.98
539.6	-26.9	539.4	57.03	0	0	0	539.8	132.63	0	0	0	0	0		537.15	55.74	540.08	26.84	352.79	158.84	173.94	24.56	198.75	199.36	162.36	182.88	231.4	279.94	131.94	354.21	50.3	241.15	69.31	130.13	82.89	59.42	7.64	190.67	72.01	192.41	95.1	38.13	51.51	28.07	7.94	242.19	136.28	448.28	275.55
539.55	87	539.35	-3.13	0	0	0	539.75	73.91	0	0	0	0	0		537.1	173.82	115.48	387.64	112.24	70.59	99.63	51.2	34.04	159.87	115.08	314.97	285.43	153.18	91.7	388.53	138.52	131.18	448.44	93.51	204.5	200.65	148.7	106.63	163.36	442.44	253.54	127.42	120.49	37.39	91.42	81.19	219.86	192.57	73.25
539.5	67.8	539.3	-40.66	0	0	0	539.7	54.94	0	0	0	0	0		537.05	159.87	164.98	147.4	9.66	164.99	41.67	25.1	44.4	83.93	145.65	59.82	122.87	245.62	119.15	154.38	126.8	424.05	110.23	150.66	91.79	230.44	43.43	308.01	563.74	326.21	9.74	6.76	63.64	240.06	364.72	339.58	17.3	138.83	28.16
539.45	15.1	539.25	-82.97	0	0	0	539.65	4.28	0	0	0	0	0		537	322.28	171.57	307.29	121.46	9.19	112.19	16.65	135.9	108.73	107.87	17.97	0.3	232.73	312.88	168.11	236.18	388.93	55.86	86.65	262.42	30.4	15.6	176.1	568.1	40.73	249.61	136.67	278.08	111.7	80.4	138.62	144.46	92.29	85.76
539.4	24.5	539.2	62.49	0	0	0	539.6	96.88	0	0	0	0	0		536.95	6.14	264.66	130.91	14.79	281.18	250.25	36.75	356.14	255	340.23	4.64	40.13	11.93	100.21	125.05	128.54	86.76	65.88	233.93	161.17	205.34	81.69	24.53	15.32	457.44	61.68	243.07	222.72	25.42	109.86	272.78	27.08	40.5	115.29
539.35	-24.9	539.15	-38.44	0	0	0	539.55	3	0	0	0	0	0		536.9	522.07	450.67	143.12	138.07	43.48	257.41	163.49	231.55	282.97	15.17	92.96	169.44	33.55	15.12	24.74	273.69	2.71	193.33	328.17	129.48	82.88	98.73	108.43	17.68	97.67	84.6	125.75	40.17	28.24	139.86	101.07	25	129.6	151.49
539.3	-92	539.1	-53.85	0	0	0	539.5	-142.45	0	0	0	0	0		536.85	325.23	100.13	180.95	118.22	184.86	222.55	74.78	72.31	125.62	8.9	228.72	178.97	23.86	309.8	67.59	408.94	276.04	258.31	311.13	130.13	88.01	79	48.56	297.79	5.18	7.64	13.47	88.88	129.76	68.23	45.59	80.07	73.97	327.63
539.25	-102.4	539.05	-22.9	0	0	0	539.45	3.79	0	0	0	0.01	0.01		536.8	294.23	254.89	47.22	5.98	6.4	38.6	170.04	344.89	118.07	183.8	66.43	286.54	20.47	214.36	233.63	301.31	231.29	44.11	90.79	35.97	67.89	36.77	122.52	220.02	55.36	3.45	34.67	46.89	142.7	131.52	129.56	104.17	199.83	269.05
539.2	-35.2	539	65.85	0	0	0	539.4	44.36	0	0	0	0.02	0.02		536.75	314.88	51.16	133.67	235.71	29.86	125.58	456.27	58.25	401.7	332.56	25.13	15.76	163.85	136.55	186.48	118.81	124.44	160.17	187.39	216.02	109.43	108.86	182.57	237.11	107.52	62.38	100.13	155.83	180.33	93.14	67.86	38.12	122.18	165.3
539.15	92.9	538.95	-147.16	0	0	0	539.35	82	0	0	0	0.06	0.06		536.7	185.97	348.09	41.51	17.17	111.18	270.05	112	213.37	63.68	278.67	57.51	2.88	390.29	94.47	155.35	125.29	52.45	251.34	197.85	380.98	5.75	180.78	192.86	44.34	227.19	114.94	93.09	57.85	187.94	122.59	195.78	78.9	81.97	38.07
539.1	-8.2	538.9	26.04	0	0	0	539.3	-226.13	0	0	0	0.14	0.14		536.65	4.93	97.87	116.61	181.42	101.61	224.5	284.27	40.85	180.13	42.1	295.24	197.29	164.71	20.59	94.64	428.79	319.17	85.55	72.09	158.56	248.55	47.29	279.31	103.83	297.17	70.61	0	32.71	70.76	76.92	120.87	53.63	290.83	138.19
539.05	-31	538.85	63.75	0	0	0	539.25	34.97	0	0	0	0.33	0.33		536.6	27.23	187.68	224.71	379.1	106.33	301.83	7.3	213.42	155.97	105.76	393.25	157.79	151.11	71.67	121.25	7.18	9.56	207.31	346.86	105.3	126.85	105.62	45.24	5.41	153.02	31.69	77.06	156.78	182.55	233.87	57.38	12.08	424.84	242.59
539	91.9	538.8	-291.58	0	0	0	539.2	24.16	0	0	0	0.77	0.77		536.55	79.28	10.37	202.34	40.97	39.01	331.14	278.17	162.71	115.45	223.95	297.41	131.84	151.62	63.73	17.72	5.5	29.55	191.82	121.61	29.93	70.73	15.06	30.9	48.97	105.18	64.19	49.8	221.45	460.26	587.72	210.5	192.38	244.71	306.82
538.95	76.3	538.75	19.01	0	0	0	539.15	-42.69	0	0	0	1.69	1.69		536.5	151.57	143.57	168.23	31.7	114.7	283.54	11.34	180.91	172.1	157.82	4.88	99.58	74.87	133.25	233.88	22.96	2.41	89.36	297.65	55.08	66.39	90.18	10.96	213.54	253.87	6.09	198.19	5.05	265.53	302.97	39.68	157.05	416.18	254.06
538.9	-147.9	538.7	94.44	0	0	0	539.1	38.56	0	0	0	3.62	3.62		536.45	226.74	342.27	82.81	113.59	37.7	90.96	352.73	264.94	49.03	59.35	90.82	165.94	106.85	286.17	57.81	55.25	319.1	118.39	212.12	156.5	320.4	266.43	93.22	55.32	18.35	122.54	117.46	203.31	152.66	276.08	227.58	12.8	114.72	36.31
538.85	16.6	538.65	31.24	0	0	0	539.05	-13.63	0	0	0	7.5	7.5		536.4	117.35	40.94	128.84	32.72	50.02	256.24	172.33	194.67	162.02	30.11	4.48	224.42	63.99	92.82	354.5	28.58	55.97	142.88	224.61	109.76	164.12	231.98	286.78	186.55	101.22	199.93	181.66	9.87	96.97	468.57	173.42	53.97	99.05	168
538.8	27.4	538.6	-61.6	0	0	0	539	8.92	0	0	0	15.01	15.01		536.35	1.83	55.74	13.77	42.16	140.12	39.73	219.19	43.62	60.98	131.69	123.25	160.39	11.57	202.51	112.83	131.06	24.5	14.93	332.86	177.48	196.95	226.37	64	309.64	117.99	272.64	140.03	83.61	287.34	23.37	14.71	78.63	25.63	291.08
538.75	-21.8	538.55	-15.37	0	0	0	538.95	94.94	0	0	0	29	29		536.3	14.37	150.48	195.04	13.2	53.55	134.25	4.83	50.31	34.3	391.71	145.3	232.59	375.62	12.6	80.98	6.42	100.96	28.7	78.69	232.83	125.72	416.47	109.84	2.86	108.47	289.06	82.75	97.08	235.74	29.66	262.54	250.65	93.36	172.61
538.7	-131.9	538.5	-61.98	0	0	0	538.9	162.43	0	0	0	54.17	54.17		536.25	159.4	91.05	442.3	39.87	225.37	108.92	283.55	7.34	46.97	13.66	180.09	6.83	45.92	84.55	135.75	15.12	196.45	36.69	158.39	26.06	178.73	522.26	89.21	144.65	49.3	50.36	111.27	35.93	42.05	153.21	43.76	44.56	196.26	129.01
538.65	128.2	538.45	11.64	0	0	0	538.85	250.03	0	0	0	97.81	97.81		536.2	215.89	92.68	304.82	63.56	216.33	89.52	79.22	147.36	102.23	252.19	57.46	95.42	133.75	35	318.95	47.65	17.16	31.24	68.88	147.83	199.82	195.23	21.82	186.06	120.78	42.24	122.42	39.62	139.72	102.71	113.11	27.75	96.19	190.49
538.6	-81.1	538.4	-117.83	0	0	0	538.8	326.09	0	0	0	170.86	170.86		536.15	73.42	19.97	105.03	106.59	80.96	121.51	172.08	59.54	349.72	73.94	84.05	42.46	53.85	250.41	304.09	204.08	44.92	148.81	180.99	287.64	42.06	92.87	75.61	80.27	65.14	253.83	90.11	153.47	62.98	56.5	319.97	99.01	254.31	25.85
538.55	159.6	538.35	-77.62	0	0	0	538.75	452.53	0	0	0	288.17	288.17		536.1	309.03	98.74	87.93	406.4	107.24	366.55	375.08	18.07	45.76	147.22	30.9	62.17	202.16	353.77	141.15	300.42	250.59	183.08	225.86	69.49	97.35	329.86	80.39	57.97	158.98	108.64	17.97	263.26	11.41	12.24	436.65	131.05	123.11	251.73
538.5	82.1	538.3	-126.67	0	0	0	538.7	749.94	0	0	0	468.96	468.96		536.05	27.86	55.91	118.9	167.55	113.42	1.09	74.32	213.67	34.01	83.04	284.43	112.9	63.12	66.42	42.88	177.7	635.5	66.91	170.2	124.75	368.87	89.03	307.78	185.57	403.11	211.48	60.05	332.49	8.99	35.1	241.02	40.22	162.81	21.03
538.45	-126.6	538.25	-72.8	0	0	0	538.65	901.13	0	0	0	735.78	735.78		536	148.99	25.52	44.18	38.23	274.94	256.43	110.84	160.51	259.21	44.64	10.01	167.87	103.74	83.37	132.13	322.85	114.8	31.91	188.25	131.2	439.91	95.33	275.46	211.03	230.91	162.31	259.09	81.43	9.95	184.13	357.62	325.81	113.11	70.34
538.4	-146.1	538.2	24.1	0	0	0	538.6	1620.67	0	0	0	1111.67	1111.67		535.95	43.28	99.58	146.74	198.07	19.33	256.13	135.6	197.72	159.56	108.43	170.82	87.83	46.28	3.19	164.52	121.75	132.06	128.88	107.26	75.86	14.19	138.9	253.88	236.45	343.91	51.64	80.48	116.71	175.6	82.91	445.83	9.22	154.94	213.08
538.35	43.6	538.15	-105.64	0	0	0	538.55	1819.5	0	0	0	1615	1615		535.9	89.14	195.8	385.01	51.46	160.79	91.1	156.92	89.22	40.52	6.67	173.65	58.12	448.94	235.95	133.22	237.04	189.29	67.35	303	120.75	199.18	140.51	138.54	427.3	269.73	41.37	114.11	211.24	204.4	38.46	239.49	84.79	248.7	125.46
538.3	48.1	538.1	-32.81	0	0	0	538.5	2312.48	0	0	0	2250.88	2250.88		535.85	79.07	246.19	153.91	335.66	113.84	367.7	20.44	6.99	55.87	75.25	69.76	137.97	227.01	30.16	210.74	12.13	67.42	79.4	96.41	246.89	153.85	124.24	132.2	71.82	118.8	58.05	12.38	65.56	309.31	50.62	236.12	256.6	105.25	1
538.25	-38.8	538.05	79.56	0	0	0	538.45	3018.03	0	0	0	3002.13	3002.13		535.8	85.48	135.12	347.27	346.89	403.27	151.45	219.84	197.85	35.62	375.22	83.77	97.15	138.24	193.46	261.26	87.85	26.61	155.22	51.18	231.7	305.1	112.2	23.38	194.79	184.79	325.64	166.41	126.5	110.14	440.3	556.76	112.68	134.86	127.05
538.2	155.6	538	-32.92	0	0	0	538.4	3594.78	0	0	0	3819.68	3819.68		535.75	50.71	234.69	43.63	109.42	109.51	164.64	248.21	130.6	37.74	137.23	15.83	269.97	98.87	191.18	301.14	157.89	1.06	458.32	158.75	56.15	132.37	26.14	42.91	181.22	84.06	173.32	505.94	128.1	300.11	89.08	326.01	175.36	503.99	190.96
538.15	-5.1	537.95	-88.43	0	0	0	538.35	4294.78	0	0	0	4619.78	4619.78		535.7	62.6	590.15	222.9	147.79	275.15	84.17	114.37	157.69	448.99	116.36	226.89	232.33	164.29	113.69	152	465.08	17.58	12.96	247.34	459.37	92.57	29.11	333.1	244.17	64.56	39.73	293.27	161.74	16.34	270.94	194.86	226.13	695.5	510.57
538.1	4.3	537.9	-105.49	0	0	0	538.3	5002.13	0	0	0	5292.33	5292.33		535.65	160.02	45.8	88.67	86.28	99.12	508.26	348.03	4.24	229.83	137.85	16.37	92.49	96.11	122.67	240.32	153.59	156.18	153.86	30.54	176.64	54.39	33.71	399.4	300.99	140.72	190.87	181.67	42.27	74.04	96.83	149.88	25.4	225.51	333.32
538.05	-84.9	537.85	37.68	0	0	0	538.25	5609.83	0	0	0	5726.53	5726.53		535.6	265.66	179.72	150.81	136.53	241.51	36.71	194.3	119.28	43.86	114.45	134.76	73.66	165.41	98.08	12.53	122.53	2.63	218.02	43.65	200.09	234.04	8.31	186.78	319.46	206.71	402.39	355.26	358.62	17.71	41.39	180.49	22.41	234.1	602.17
538	-128	537.8	1.68	0	0	0	538.2	5892.61	0	0	0	5842.01	5842.01		535.55	162.24	155.75	396.26	422.41	87.44	113.18	329.38	217.84	27.35	297.72	61.71	93.41	37.36	94.81	162.48	207.96	4.42	19.21	328.63	69.15	194.33	61.03	18.55	85.36	54.37	307.74	23.39	196.51	316.09	149.28	242.3	141.34	489.51	430.86
537.95	72	537.75	48.63	0	0	0	538.15	5966.61	0	0	0	5616.41	5616.41		535.5	262.59	288.27	124.22	162.08	197.8	121.57	68.71	38.14	93.63	211.98	414	58.88	110.11	254.23	197.92	176.65	135.8	380.72	38.6	250.35	41.35	18.94	185.37	103.06	182.53	206.66	335.56	584.36	39.15	308.36	106.46	184.48	586.76	178.82
537.9	-9.6	537.7	-62.99	0	0	0	538.1	5428.65	0	0	0	5093.45	5093.45		535.45	176.6	133.39	204.85	134.91	266.32	173.11	90.07	165.05	57.46	64.17	204.97	67.56	110.65	6.53	226.27	73.69	158.32	167.99	23.67	82.8	109.97	45.75	369.9	100.76	53.29	101.3	407.11	202.5	128.32	214.61	103.06	520.12	498.41	133.09
537.85	121.3	537.65	-47.23	0	0	0	538.05	4566.08	0	0	0	4367.08	4367.08		535.4	18.11	166.98	174.9	258.33	180.74	118.76	139.17	300.06	134.06	11.44	423.01	378.23	504.43	91.31	307.62	203.14	60.64	247.78	159.53	15.98	363.05	306.64	119.23	73.32	225.97	176.98	358.15	72.12	2.34	232.55	7.84	327.32	301.57	621.18
537.8	208.1	537.6	-34.31	0	0	0	538	3532.78	0	0	0	3550.68	3550.68		535.35	11.01	90.11	156.4	187.63	75.38	56.98	399.61	96.93	100.44	260.03	186.58	229.48	438.76	8.02	308.16	41.92	201.27	100.72	234.68	131.51	390.87	477.84	332.4	24.55	280.02	8.06	147.05	283.46	153.88	178.93	201.65	168.34	730.53	467.72
537.75	-100.7	537.55	86.55	0	0	0	537.95	2564.52	0	0	0	2747.02	2747.02		535.3	503.09	14.62	173.88	126.29	42.36	296.02	217.51	9.5	315.57	190.52	277.54	137.31	166.07	336.95	581.29	147.48	169.87	191.75	3.33	287.79	130.94	235.69	66.62	65.05	247.27	222.04	60.91	123.42	194.29	79.89	213.4	93.4	627.57	369.12
537.7	-171.5	537.5	17.01	0	0	0	537.9	1850.87	0	0	0	2028.97	2028.97		535.25	160.11	110.44	111.88	235.4	73.17	42.51	332.26	260.88	476.23	556.15	173.63	181.74	181.87	171.71	123.79	226.12	391.65	155.55	43.54	424.32	694.53	547.73	160.44	121.57	175.56	124.62	331.71	334.17	5.34	121.56	286.29	344.63	490.82	404.36
537.65	-44.4	537.45	-106.91	0	0	0	537.85	1074.71	0	0	0	1435.77	1435.77		535.2	80.78	579.85	128.99	489.92	33.63	116.59	235.91	64.85	135.32	387.2	7.96	44.68	332.28	59.51	255.93	106.92	147.73	162.21	21.44	107.51	477.12	71.69	136.37	64.38	152.12	34.31	190.58	272.64	206.18	446.17	33.21	526.24	426.04	193.63
537.6	-4.5	537.4	-54.62	0	0	0	537.8	792.55	0	0	0	975.67	975.67		535.15	144.92	64.11	15.07	284.56	275.19	355	386.99	18.26	1.26	344.57	52.89	17.89	56.36	212.92	243.06	128.86	103.17	215.17	31.16	82.67	116.3	105.35	93.13	437.97	105.91	275.47	271.47	601.74	66.18	152.76	281.77	409.26	211.23	218.56
537.55	20.1	537.35	-25.53	0	0	0	537.75	604.9	0	0	0	637.92	637.92		535.1	185.27	366.17	117.84	243.84	230.24	141.13	57.81	126.76	130.88	162.31	306.26	164.57	244.23	284.27	457.19	126.19	56.77	12.65	275.15	374.39	62.99	97.04	52.46	534.12	298.75	120.02	51.8	543.39	311.72	348.46	489.58	425.27	391.64	619.49
537.5	-40.1	537.3	-12.78	0	0	0	537.7	403.8	0	0	0	401.88	401.88		535.05	209.24	31.62	310.65	254.45	397.33	249.52	20.23	59.66	294.33	302.1	339.02	262.22	38	292.79	427.85	334.06	48.49	279.73	257.68	442.16	471.79	95.28	49.48	191.3	274.35	280.8	8.49	385.33	84.51	131.62	376.59	187.43	248.96	823.11
537.45	58.3	537.25	0.75	0	0	0	537.65	77.48	0	0	0	244.2	244.2		535	207.32	232.62	288.67	252.19	154.91	252.59	141.41	90.16	188.42	431.85	573.85	108.15	12.02	184.37	631.7	142.64	88.96	103.74	17.32	614.45	351.06	15.47	170.03	347.97	262.87	508.2	27.84	527.29	232.71	109.05	395.12	292.53	409.43	432.08
537.4	90.8	537.2	-56.99	0	0	0	537.6	55.75	0	0	0	143.23	143.23		534.95	42.53	230.61	387.72	349.79	70.64	152.37	252.74	106.93	133.06	279.35	95.46	87.21	38.41	559.21	221.93	244.82	72.42	110.11	17.61	368.47	496.78	35.1	160.54	158.05	91.74	367.21	155.73	185.74	124.54	318.24	173.51	466.84	686.16	369.18
537.35	24.6	537.15	-15.66	0	0	0	537.55	2.94	0	0	0	81.12	81.12		534.9	52.75	80.59	262.98	26.07	263.94	220.51	49.57	164.91	109.9	570.48	96.1	240.72	227.48	223.49	153	0.93	288.71	237	195.72	479.25	271.99	160.5	318.5	366.55	356.6	276.2	528.15	79.63	63.12	135.35	231.45	571.33	737.14	179.53
537.3	-1.5	537.1	82.59	0	0	0	537.5	-35.99	0	0	0	44.38	44.38		534.85	110.15	268.36	478.73	256.36	128.05	450.04	162.87	217.3	58.18	616.96	36.45	126.36	44.95	39.97	11.96	63.06	134.15	263.95	136.16	681.82	648.36	184.53	583.79	651.1	250.07	454.95	389.9	160.77	330.5	122.71	142.36	243.13	559.05	609.24
537.25	-61.9	537.05	68.91	0	0	0	537.45	114.4	0	0	0	23.46	23.46		534.8	290.57	169.57	182.05	216.54	160.17	495.75	309.9	8.57	107.01	427.32	267.3	369.37	86.73	174.52	283.32	158.65	79.34	206.43	211.56	380.43	227.9	43.68	323.48	480.79	305.36	381.24	59.95	251.34	167.74	310.95	110.48	429.83	590.42	540.87
537.2	72.3	537	-67.67	0	0	0	537.4	100.59	0	0	0	11.99	11.99		534.75	512.28	339.76	269.3	132.22	116.44	94.73	161.63	340.88	88.58	214.09	377.83	215.43	147.87	57.04	391.55	173.62	167.59	442.08	94.47	729.99	387.06	82.03	374.59	342.41	383.98	572.18	379.13	134.07	237.99	291.96	565.68	393.28	449.47	573.67
537.15	-53.8	536.95	35.67	0	0	0	537.35	23.59	0	0	0	5.93	5.93		534.7	373.46	98.37	204.91	249.47	9.96	123.2	398.71	174.73	196.1	280.76	148.12	278.26	116.73	150.57	522.28	25.26	82.84	255.01	131.75	652.59	332.47	92.99	217.88	130	255.51	146.2	249.06	448.78	210.68	50.53	54.07	655.31	519.23	276.34
537.1	-91.8	536.9	-8.03	0	0	0	537.3	54.21	0	0	0	2.84	2.84		534.65	351.52	43.09	216.93	168.2	193.01	283.06	322	111.9	414.13	174.45	28.53	310.49	101.23	99.82	372.27	175.98	262.61	170.78	18.45	478.14	319.23	67.91	140.86	472.95	442.37	294.14	268.79	340.51	414.26	346.15	409.3	366.51	755.15	326.43
537.05	-0.5	536.85	17.23	0	0	0	537.25	-16.49	0	0	0	1.31	1.31		534.6	246.93	143.37	108.06	248.09	213.22	313.05	70.07	346.38	279.53	429.55	35.68	421.45	186.93	131.88	643.42	174.74	512.88	290.6	136.58	619.05	371.08	160.23	249.32	88.17	579.71	222.79	204.92	315.28	444.67	284	439.29	379.81	359.03	174.9
537	7.9	536.8	99.87	0	0	0	537.2	-103.19	0	0	0	0.59	0.59		534.55	5.41	7.85	7.82	481.54	161.75	566.8	3.8	320.32	176.28	743.9	466.04	112.25	457.66	19.85	668.5	280.85	190.68	567.77	373.3	486.41	509.25	133.69	287.14	543.4	513.18	225.44	60.26	491.95	439.11	27.81	522.65	480.07	670.06	724.88
536.95	-56.4	536.75	-10.26	0	0	0	537.15	29.36	0	0	0	0.25	0.25		534.5	156.14	102.24	62.29	179.87	215.05	337.08	137.98	30.99	323.04	698.11	364.1	74.68	599.95	192.52	424.61	54.05	259.91	559.08	274.55	532.76	440.82	334.64	435.55	482.59	173.53	358.14	399.79	214.18	633.73	115.48	777.02	703.41	416.86	463.64
536.9	106.5	536.7	68.86	0	0	0	537.1	-106.05	0	0	0	0.11	0.11		534.45	81.22	136.8	433.51	437.45	314.84	209.94	246.46	410.77	478.01	445.87	77.42	199.74	547.74	41.01	475.24	203.07	366.45	428.67	222.27	424.58	344.04	67.88	580.26	692.14	322.94	340.41	470.6	465.7	439.55	71.46	432.65	715.95	461.5	314.08
536.85	75.4	536.65	119	0	0	0	537.05	93.04	0	0	0	0.04	0.05		534.4	24.26	118.85	360.03	465.39	212.51	508.32	90.95	356.28	314.06	636.52	276.4	335.63	330.45	197.71	632.38	79.48	222.27	334.53	427.83	409.1	140.99	42.24	630.99	380.74	140.11	289.33	501.59	448.52	249.68	362.99	484.73	387.63	799.51	277.92
536.8	-63.9	536.6	85.65	0	0	0	537	166.46	0	0	0	0.01	0.02		534.35	167.4	357.4	497.04	335.16	233.51	478.38	170.38	77.65	636.43	378.42	30.92	198.61	242.79	269.62	599.07	328.23	526.3	361.2	358.45	350.55	568.14	100.15	712.32	515.26	472.28	570.01	578.89	543.33	288.71	184.26	448.27	593.36	658.77	475.24
536.75	-133.9	536.55	-3.75	0	0	0	536.95	-89.65	0	0	0	0	0.01		534.3	45.33	455	358.08	404.15	22.8	836.37	433.71	214.08	362.31	304.9	63.73	208.96	26.91	234.59	376.11	132.04	371.26	321.6	39.21	33.46	613.55	250.14	715.19	404.91	367.82	253.33	609.77	19.68	237.41	303.08	513.51	496.56	489.4	564.98
536.7	85.5	536.5	30.52	0	0	0	536.9	41.58	0	0	0.01	0	0.01		534.25	450.31	175.01	297.73	248.08	131.82	3.41	292.68	124.14	397.86	592.45	335.99	488.92	114.34	387.42	450.3	365.69	611.03	216.34	65.15	324.54	271.96	168.21	614.22	457.18	439.17	354.26	400.08	326.94	384.13	233.43	599.97	648.43	757.22	485.06
536.65	-16.6	536.45	-123.23	0	0	0	536.85	25.49	0	0	0.01	0	0.01		534.2	574.25	336.04	214.22	126.37	23.18	17.69	50.7	287.03	271.34	551.84	27.79	210.18	513.63	283.77	435.99	44.73	406.61	405.11	86.51	578.93	251.89	460.64	722.76	595.3	274.54	31.24	562.95	178.67	11.29	209.1	680.06	664.45	675.68	683.64
536.6	57.7	536.4	-37.29	0	0	0	536.8	-24.17	0	0	0.01	0	0.01		534.15	172.96	324.48	358.15	282.66	184.1	422.08	454.91	349.05	244.45	370.61	552.46	294.38	360.27	397.83	533.74	283.64	270.73	432.9	462.77	537.23	480.88	467.3	673.99	460.5	235.93	578.36	605.01	89.34	337.96	159.85	627.64	682.55	379.01	684.44
536.55	-95	536.35	-10.94	0	0	0	536.75	-126.5	0	0	0.02	0	0.02		534.1	483.9	223.52	628.94	409.64	269.5	292.77	304.18	289.03	454.24	419.53	390.68	47.49	461.13	259.46	491.14	195.04	407.91	758.31	72.6	766.65	382.97	619.79	714.66	491.21	384.44	776.51	627.19	479.32	725.89	187.54	836.43	799.97	477.89	814.55
536.5	159.2	536.3	18.32	0	0	0	536.7	-10.43	0	0	0.02	0	0.02		534.05	206.9	144.88	335.35	685.74	385.42	844.43	144.16	451.2	437.13	556.64	206.39	135.13	444.94	177.68	559.08	373.16	562.21	624.03	331.26	887.66	650.37	645.12	394.64	587.62	389.14	621.47	685.45	334.82	665.13	448.51	599.56	492.78	674.89	1001.96
536.45	43.8	536.25	65.58	0	0	0	536.65	-72.61	0	0	0.02	0	0.02		534	370.78	450.38	454.06	513.28	188.79	379.84	501.61	316.53	511.58	413.12	263.69	371.65	569.23	22.68	151.41	434.13	901.01	742.11	531.02	557.87	269.58	478.46	462.65	197.66	662.41	628.97	409.46	523.54	537.2	501.54	568.53	450.32	710.32	683.79
536.4	-69.4	536.2	-63.09	0	0	0	536.6	-41.22	0	0	0.03	0	0.03		533.95	215.87	318.22	187.77	314.82	162.34	408.99	532.5	436.13	568.49	807.32	426.68	418.36	243.62	230.92	751.84	442.09	529.73	428.3	402.69	510.25	626.29	374.15	479.88	448.65	823.48	599.54	195.6	146.92	355.2	34.46	423.21	889.21	628.77	773
536.35	16.4	536.15	-202.57	0	0	0	536.55	-12.7	0	0	0.04	0	0.04		533.9	213.8	359.17	175.33	530.88	131.79	384.8	669.91	171.31	461.55	598.33	652.4	335.32	265.55	182.75	917.52	424.92	312.17	290.45	331.74	594.17	705.49	354.23	654.74	967.52	666.55	600.43	524.98	543.7	359.82	316.83	738.81	647.09	1038.6	897.53
536.3	24.7	536.1	-55.59	0	0	0	536.5	-75.41	0	0	0.05	0	0.05		533.85	201.16	244.67	574.63	786.27	153.95	479.44	529.5	88.48	561.97	800.2	605.08	376.87	168.02	146.29	640.23	494.77	265.54	451.48	830.95	551.18	364.73	386.25	840.75	858.46	646.74	370.18	688.66	741.17	667.73	453.07	805.91	337.25	1003.88	735.17
536.25	-94.9	536.05	-14.19	0	0	0	536.45	-45.22	0	0	0.06	0	0.06		533.8	366.19	323.14	670.88	524.86	457.45	418.89	761.06	342.86	524.22	746.62	353.45	449.94	371.49	291.39	437.18	704.78	428.51	740.1	544.02	705.74	645.21	686.18	695.13	588.76	450.62	605.55	834.62	888.48	522.21	649.6	981.91	715.98	919.78	895.28
536.2	-69.6	536	96.45	0	0	0	536.4	13.62	0	0	0.08	0	0.08		533.75	559.6	409.3	503.6	521.89	528.61	726.46	464.94	481.47	271.45	840	31.53	318.14	329.5	647	471.39	567.72	833.26	832.27	327.72	1051.05	471.99	530.38	392.72	692.02	605.48	532.21	796.15	710.02	723.71	644.6	806.73	753.51	791.02	768.23
536.15	40.1	535.95	-66.63	0	0	0	536.35	-37	0	0	0.11	0	0.11		533.7	154.03	294.16	536.43	775.83	826.23	907.46	557.99	337.14	854.93	713.3	316.15	238.86	509.96	306.37	722.66	501	761.91	766.64	251.94	848.08	538.82	657.71	663.35	568.18	704.25	333.15	960.03	767.9	941.84	710.79	955.85	630.23	1219.33	752.49
536.1	-19.9	535.9	-11.84	0	0	0	536.3	22.35	0	0	0.13	0	0.13		533.65	198.36	386.36	509.19	651.65	745.02	879.96	580.15	263.63	971.35	663.34	865.64	435.61	649.81	522.19	1073.32	454.25	928.26	889.46	439.19	443.38	730.03	470.23	818.8	849.81	1020.41	713.65	896.72	721.57	1138.58	697.45	843.27	922.51	1022	805.13
536.05	60.3	535.85	-99.6	0	0	0	536.25	0.71	0	0	0.18	0	0.18		533.6	662.02	442.6	392.01	302.77	441.18	745.63	588.52	603.34	742.06	622.8	235.4	699.01	502.77	210.79	770.78	315.53	780.44	640.98	619.43	728.24	867.52	461.56	338.46	743.21	671.06	715.71	1078.68	917.94	880.88	637	878.21	1009.04	959.43	1367.04
536	82.1	535.8	20.61	0	0	0	536.2	65.2	0	0	0.22	0	0.22		533.55	525.29	412.73	581.61	645.31	432.78	647.54	453.25	391.06	641.15	623.25	754.65	863.11	490.36	743.22	796.55	738.83	586.56	1084.2	617.79	994.96	849.68	739.78	893.38	1025	1200.04	771.51	848.01	986.76	855.74	444.61	931.25	722.45	846.81	1216.73
535.95	31.8	535.75	25.35	0	0	0	536.15	38.17	0	0	0.28	0	0.28		533.5	599.99	916.21	437.63	762.58	645.82	958.95	498.75	563.8	334.43	870.56	829.63	628.01	819.27	632.64	922.07	671.75	606.24	993.12	595.8	774.87	849.07	776.17	986.3	613.37	1089.93	870.72	977.41	898.03	1083.93	569.37	1436.5	791.79	1174.35	1097.27
535.9	-118.9	535.7	-147.75	0	0	0	536.1	-93.78	0	0	0.35	0	0.35		533.45	668.97	831.5	936.4	699.98	685.03	763.94	341.91	607.7	620.67	969.61	901.49	611.83	847.96	353	799.9	966.69	755.68	734.76	737.38	743.25	1043.68	840.31	1097.99	448.96	835.2	836.68	879.4	1045.07	959.39	723.17	1126.7	743.19	1171.38	1140.99
535.85	33.3	535.65	33.58	0	0	0	536.05	18.32	0	0	0.44	0	0.44		533.4	776.05	603.47	536.97	1055.68	816.26	719.32	590.07	729.04	585.95	835.08	668.59	551.29	776.51	711.56	1080.17	694.1	411.04	689.49	810.65	968.5	722.76	724.76	1151.02	850.46	695.52	1128	798.62	766.44	1149.8	816.71	1131.42	1003.66	1293.54	1101.5
535.8	-67.6	535.6	37.77	0	0	0	536	-65.87	0	0	0.55	0	0.55		533.35	811.73	579.32	724.34	707.69	676.17	893.37	545.52	247.99	654.95	848.2	738.67	877.67	752.39	1023.89	910.26	864.82	460.31	979.51	592.44	898.46	767.07	639.45	810.42	1013.24	1348.01	1448.02	1212.7	899.08	1284.46	725.28	1171	933.51	1427.19	1228.82
535.75	2.6	535.55	20.58	0	0	0	535.95	-80.31	0	0	0.69	0	0.69		533.3	468.65	641.69	880.57	747.38	460.43	888.34	869.39	430.07	1019.61	1075.37	951.32	745.75	1133.78	1041.23	1128.31	1191.29	563.8	1052.61	907.6	1111.3	1114.84	930.84	549.89	933.31	1097.62	1263.51	1467.07	1092.24	582.65	1062	1119.45	1403	1380.76	1399.69
535.7	-47.6	535.5	36.05	0	0	0	535.9	18.93	0	0	0.86	0	0.86		533.25	638.85	554.13	648.69	743.19	719	673.27	1013.1	494.94	1393.41	1045.5	842.63	526.77	880.46	789.94	1202.35	1210.45	644.17	1007.3	1052.94	1015.84	1011.73	1015.88	714.8	1189.72	1208.91	1384.07	1541.27	819.19	1095.35	978.97	1204.17	1416.05	1482.52	1672.7
535.65	-27.4	535.45	107.2	0	0	0	535.85	29.53	0	0	1.07	0	1.07		533.2	1014.01	391.11	1063.33	573.91	586.09	845.41	842.17	497.46	1344.62	1356.65	863.82	790	728.28	740.67	1259.07	1159.77	982.54	1275.42	1158.66	1224.31	823.61	700.57	1271.02	1482.77	911.34	1206.98	1483.28	973.26	989.81	1081.81	1306.25	1128.25	1562.11	1399.42
535.6	109.1	535.4	-17.15	0	0	0	535.8	11.76	0	0	1.32	0	1.32		533.15	565.21	784.73	890.8	745.82	874.46	806.52	1167.47	663.63	970.08	1259.08	1080.05	941.52	935.37	731.62	1262.74	883.34	1377.96	1370.89	1061.07	1132.43	894.34	898.87	1184.15	667.02	860.23	1380.09	1553.97	1063.83	1463.18	1412.86	1385.22	1342.87	1701.61	1509.75
535.55	-29.6	535.35	52.29	0	0	0	535.75	98.51	0	0	1.63	0	1.63		533.1	888.37	848.75	919.24	903.46	937.03	1105.93	1328.66	332.41	995.65	1312.82	1306.35	1536.02	1336.9	943.85	1020.37	909.42	1077.34	953.68	1107.27	1125.73	1283.28	1253.51	1329.85	1044.22	1198.23	1280.24	1236.3	1476.91	1597.69	1192.31	1393.6	1283.29	1508.52	1331.58
535.5	38.1	535.3	-45.98	0	0	0	535.7	-73.04	0	0	2.01	0	2.01		533.05	1071.32	807.52	895.37	1029.32	937.85	1302.2	1043.92	743	1051.44	1438.75	1244.68	1157.52	998.3	1044.34	1185.01	943.5	1146.87	1127.37	1365.99	907.97	1387.13	1120.32	1004.5	1383.97	1392.87	1556.46	1093.58	1000.87	1317.1	1004.21	1624.59	1915.7	1781.51	1681.38
535.45	-32.1	535.25	43.65	0	0	0	535.65	-56.54	0	0	2.46	0	2.46		533	932.19	676.2	992.34	1169.64	980.85	1216.36	1095.6	766.7	1310.13	1296.2	854.33	1167.44	1132.29	1297.79	1504.7	1172.14	1111.76	1127.97	1362.5	1286.04	1455.27	1194.84	1271.7	1600.39	1599.53	1505.66	1305.86	1312.82	1323.39	1120.95	1606.71	1372.72	1371.97	1453.89
535.4	61.9	535.2	-64.28	0	0.01	0.01	535.6	-39.93	0	0	3.02	0	3.02		532.95	1031.39	821.98	1204.37	1717.33	1085.68	1451.93	1135.34	1198.02	1148.98	1416.96	1153.44	929.18	995.18	1263.33	1485.67	1067.97	1498.32	1363	1638.65	1391.57	1431.93	1365.27	1636.51	1297.66	1278.99	1348.96	1523.67	1282.24	1672.16	1327.87	1456.23	1274.7	1953.87	1531.05
535.35	-30.8	535.15	-14	0	0	0	535.55	-50.61	0	0	3.68	0	3.68		532.9	1247.22	835.1	989.28	1439.08	1482.56	1101.36	1384.12	1070.83	1162.96	1783.9	1407.94	1144.39	1355.11	1220.53	1521.68	1198.54	1531.29	1486.26	1651.75	1526.17	1610.21	1232.87	1605.45	1601.71	1474.47	1744.87	1704.71	1772.38	1508.98	1325.27	1979.18	1803.76	1863.08	2111.03
535.3	27.2	535.1	101	0	0	0	535.5	17.58	0	0.01	4.48	0	4.49		532.85	1306.74	1093.19	1294.67	1114.84	981.24	1488.3	1282.19	890.03	1126.23	1516.37	1347.61	1181.24	1531.86	1520.15	1207.42	1452.65	1636.57	1571.61	1570.59	1761.68	1921.59	1540.59	1316.03	1466.03	1776.97	1667.82	2099.95	1708.55	1998.46	1428.47	2027.09	1609.49	1936.49	1960.8
535.25	29.8	535.05	113.06	0	0.01	0.01	535.45	13.27	0	0	5.43	0	5.43		532.8	1429.95	1335.7	1007.13	1328.45	1082.61	1339.81	1409.71	1415.61	1635.88	1518.61	1612.42	1374.35	1616.39	1710.46	1686.84	1685.7	1868.7	1737.02	1610.47	1600.49	1562.23	1531.58	1811.07	1807.56	1955.46	2099.62	1873.89	1929.75	1563.97	1528.11	1640.47	1862.88	2177.6	1769.49
535.2	-9.8	535	47.82	0	0	0	535.4	-51.23	0	0	6.56	0	6.57		532.75	1256.78	1364.69	1416.52	1252.97	1349.5	1508.56	1373.57	1227.53	1350.38	2126.4	1598.16	1710.53	1885.84	1803.63	1545.32	1619.78	1745.34	2098.78	1733.89	2194.28	1873.94	1974.96	1591.68	1858.39	1989.24	1876.81	2315.9	1719.75	2109.5	2064.57	2230.79	1922.07	2112.46	2158.46
535.15	7.8	534.95	37.88	0	0.01	0.01	535.35	-149.87	0	0	7.9	0	7.9		532.7	1153.76	1138.92	1574.54	1491.68	1708.51	1897.16	1531.46	1500.77	1465.63	1707.04	1852.37	1935.86	1545.29	1624.35	1798.75	1454.46	1950.84	2088.67	1686.51	1890.76	1705.99	1834.94	2047.1	2201.25	2066.24	2187.82	2290.65	1829.77	2208.56	1966	2110.9	1819.4	2094.28	2317.46
535.1	30.8	534.9	-65.71	0	0	0	535.3	59.4	0	0	9.5	0	9.5		532.65	1355.84	1174.53	1494.26	1772.52	1862.53	1796.08	1525.09	1645.18	1631.42	2090.83	2236.16	1884.08	1605.25	1831.74	2112.38	1913.54	1881.96	2098.28	2072.75	2124.21	2442.31	2129.61	2030.46	2357.01	2288.26	2139.1	2052.86	1976.31	2316.22	2169.76	2511.64	2299.47	2533.43	2506.6
535.05	-20.2	534.85	33.15	0	0.01	0.01	535.25	-29.86	0	0	11.4	0	11.4		532.6	1604.38	1382.3	1873.78	1670.32	1569.33	2122.22	2519.96	1595.73	1717.13	2335.74	1798.13	1812.58	1992.87	1983.89	2330.62	2058.86	1961.92	2334.73	2151.63	2357.22	2488.17	2449.46	2754.44	2151.53	2488.74	2163.45	2643.84	2115.14	2327.01	2506.38	2804.36	2464.88	2311.76	2825.88
535	4.2	534.8	11.7	0	0.01	0.01	535.2	28.74	0	0.01	13.64	0	13.64		532.55	1730.71	1599.88	2032.3	1741.48	1778.51	1841.52	2339.44	1920.08	2230.56	2550.61	1961.27	2334.07	1935.41	1955.97	2079.27	2167.42	2385.35	2255.27	2358	2431.95	2425.45	2334.92	2445.75	2470.3	2483.41	2555.34	2245.46	2206.73	2398.39	2841.34	2505.68	2539.27	2727.66	2547.42
534.95	-100	534.75	-11.56	0	0.01	0.01	535.15	20.38	0	0.01	16.24	0	16.25		532.5	1939.65	1760.77	1992.6	2140.6	1772.55	2238.85	2049.96	2066.86	2378	2559.8	2665.35	2408.99	2128.38	2147.91	2460.91	2484.45	2359.9	2448.74	2492.07	2380.73	2401.37	2281.21	2555.28	2691.76	2365.95	2704.63	2873.84	2899.3	2442.8	2399.02	2715.29	2991.24	3050.92	2815.18
534.9	-52.4	534.7	-41.19	0	0.02	0.02	535.1	46.66	0	0.01	19.28	0	19.29		532.45	1751.64	2056.38	2066.8	2187.88	2235.62	2375.11	2011.08	2130.14	2523.45	2254.56	2688.69	2679.82	2430.46	2259.08	2649.29	2729.33	2688.53	2811.19	2765.73	2680.06	2943.92	2623.14	2757.27	2646.9	2549.1	2644.76	2390.55	3134.93	2831.4	2466.91	2484.87	2786.48	3330.44	2915.47
534.85	97.6	534.65	24.53	0	0.03	0.03	535.05	71.93	0	0.02	22.82	0	22.83		532.4	1800.97	2232.65	2353.37	2190.77	1879.2	2655.13	2434.23	2205.87	2711.62	2404.97	2334.45	2555.49	2612.14	2532.15	3054.02	2882.68	2712.43	2619.02	2889.45	3259.94	2842.39	3128.07	2909.68	2894.59	2706.19	2724.4	2821.4	3093.55	2819.56	3372.02	3003.25	2750.63	3341.59	3292.24
534.8	-154.2	534.6	-16.99	0	0.03	0.03	535	20.32	0	0.02	26.92	0	26.94		532.35	2166.26	2256.19	2719.71	2851.56	1885.31	2877.79	2979.79	2425.63	2725.62	2696.4	2676.76	2994.98	2894.08	2655.8	3087.93	3010.33	3040.21	3111.28	3185.54	2815.05	3296.84	3023.85	2849.42	3228.88	3043.63	2910.13	3466.94	3511.37	3327.04	3076.51	3717.19	3601.98	3334.72	3413
534.75	12.2	534.55	-70.27	0	0.04	0.04	534.95	128.78	0	0.03	31.72	0	31.74		532.3	2442.26	2850.61	2448.93	3284.49	2501.82	2724.88	2854.68	2670.21	2946.05	3085.06	3206.84	2845.62	2828.04	2925.93	3430.03	3074.17	3078.81	3619.74	3618.69	3190.74	3638.06	3052.53	3375.23	3561.45	3013.19	3383.02	3364.72	3777.23	3536.8	3455.79	3642.26	3489.05	3712.83	3687.69
534.7	-31.8	534.5	-60.71	0	0.06	0.06	534.9	-134.42	0	0.04	37.25	0	37.28		532.25	2375.06	2778.11	2750.46	3114.51	3059.55	2849.37	2764.71	2730.19	2880.69	3168.62	2882.92	2883.08	3382.5	2984.35	3500	3614.27	3775.59	4022.28	3507.92	3181.2	3642.2	3158.97	3962.68	3858.1	3388.2	3444.08	3588.49	3412.16	3662.41	4070.48	3770.62	3354.76	4048.74	4029.68
534.65	47.8	534.45	-10.98	0	0.08	0.08	534.85	22.71	0	0.05	43.57	0	43.62		532.2	2578.85	2397.7	3124.18	3186.91	3200	3101.16	3289.78	3252.4	3369.29	3330.58	3391.41	3535.51	3401.01	3091.77	3642	3810.78	3557.71	4089.71	3720.87	3763.81	3814.22	3682.17	3913.09	4216.11	3639.21	3581.89	4366.71	3811.93	3896.67	3914.88	3984.99	3973.28	4032.2	4277.25
534.6	130.9	534.4	14.35	0	0.1	0.1	534.8	96.45	0	0.07	50.82	0	50.89		532.15	2905.79	3010.33	3099.43	3472.69	3111.79	3385.23	3673.28	3392.08	3773.83	3852.6	3740.86	3739.47	3681.99	3887.25	3754.26	3738.16	4143.79	4043.82	3851.1	4136.29	4012	3839.8	4281.53	4068.93	3906.17	4405.8	4405.53	4469.27	4394.52	3799.23	4331.26	4487.64	4545.27	4515.27
534.55	79.7	534.35	6.54	0	0.13	0.13	534.75	11.11	0	0.09	59.05	0	59.15		532.1	3446.3	3229.95	3273.04	3673.86	3642.03	3801.59	3960.22	3606.07	3847.37	4507.2	4098.11	3811.75	4017.77	3815.01	4398.43	4506.8	4113.38	4324.99	4221.51	4443.64	4668.95	3639.25	4336.42	4751.77	4406.13	4442.81	4721.89	4807.08	4481.62	4496.04	4713.61	4792.39	5063.76	4699.32
534.5	142	534.3	74.93	0	0.18	0.18	534.7	30.28	0	0.13	68.41	0	68.53		532.05	4189.07	3624.53	3520.82	3772.27	4183.05	4029.59	4052.53	3814.15	4024.9	4437.14	4451.63	4194.69	3982.46	4476.83	4640.46	4530.22	4189.69	4531.12	4782.05	4971.5	5014.28	4700.08	4700.82	4823.99	5058.02	4767.38	4999.88	4611.93	5113.88	4618.84	4967.56	4569.76	5029.67	5194.22
534.45	-88.5	534.25	-74.57	0	0.23	0.23	534.65	99.68	0	0.16	79.06	0	79.23		532	4065.18	4249.98	3822.2	4431.47	4018.38	4337.82	4392.04	4295.03	4085.91	4723.36	4782.27	4927.35	4839.97	4324.7	4810.68	4822.03	4761.01	5446.65	4990.9	5155.58	5576.7	5040.56	4996.96	5119.61	5145.26	5340.07	5684.68	5540.23	5362.93	4984.59	5619.82	5610.24	5687.12	5587.34
534.4	-108.6	534.2	-4.01	0	0.3	0.3	534.6	2.19	0	0.22	91.13	0	91.36		531.95	4315.92	4568.15	4580.59	4297.55	4300.64	4665.34	4567.47	4702.06	4624.92	4757.67	4485.89	4876.76	5333.51	5078.59	4967.37	5356.68	5048.09	5281.12	4970.69	5179.72	5487.78	5346.36	5264.23	5564.7	5557.86	5608.27	6044.22	6207.93	5967.27	5418.38	5819.25	6006.94	5889.45	6233.37
534.35	-96.2	534.15	-23.28	0	0.38	0.38	534.55	82.18	0	0.29	104.67	0	104.97		531.9	5098.44	4879.59	4744.43	5039.12	5073.26	5103.6	5273.27	4693.06	5121.31	5204.76	4917.7	5466.86	5251.14	5393.52	5836.19	5870.21	5475.85	6019.9	5818.76	5537.99	5913.16	5778.12	5731.21	5575.93	5786.49	5960.91	6220.84	6243.63	6607.89	5685.71	5972.94	5619.54	6475.45	6703.79
534.3	-121.2	534.1	134.77	0	0.5	0.5	534.5	256.43	0	0.4	119.82	0	120.21		531.85	5122.12	4626.84	5069.53	5234.46	5258.52	5241.99	5516.89	5240.48	5204.04	5629.48	5558.79	5287.12	5790.82	5867.94	6075.37	6099.25	5830.97	6312.79	6116.49	6169.16	6239.06	6136.78	6303.89	5926.68	6209.42	6158.38	6959.8	6563.94	6702.07	6453.43	6628.34	6099.18	7196.95	6970.73
534.25	-50.2	534.05	-1.42	0	0.64	0.64	534.45	152.94	0	0.52	136.66	0	137.18		531.8	5339.93	5450.7	5395.69	5504.05	5744.4	5795.5	5906.35	5830.46	5848.66	6256.71	5828.62	6163.64	6300.79	5917.81	6382.67	6662.91	6300.39	6408.63	6864.21	6791.59	6948.78	6786.23	6850.28	6789.34	6870.59	6357.87	7179.24	6697.34	7252.49	7045.59	7102.85	6601.93	7854.19	7116.42
534.2	168.4	534	6.81	0	0.82	0.82	534.4	138.42	0	0.69	155.35	0	156.03		531.75	5395.3	5706.36	5382.73	5692.8	5858.61	6543.59	6193.96	6059.61	6141.51	6869.13	6378.28	6296.56	6524.16	6694.28	6877.92	6506.7	6868.8	6860.7	6718.6	6862.83	6835.57	6922.14	6992.88	7125.28	7807.5	6997.17	7391.84	7472.44	7884.68	7693.28	7679.31	7212.87	8050.29	7640.52
534.15	64.4	533.95	122.14	0	1.05	1.05	534.35	205	0	0.91	176	0	176.91		531.7	5552.34	6133.78	5795.26	6180.32	6671.5	6673.99	6547.91	6208.25	6419.13	6793.76	7030.54	6931.41	6626.71	6991.72	7185.99	7226.09	6999.51	7169.31	7534.56	7315.66	7454.62	7626.52	7637.57	7639.09	7680.25	8065.5	7739.06	7716.14	8257.5	7741.51	7878.12	8152.25	8482.2	7976.41
534.1	115.7	533.9	16.96	0	1.33	1.33	534.3	200.95	0	1.18	198.94	0	200.12		531.65	6113	6848.36	6331.22	6703.11	6580.72	6436.33	7096.87	6567.38	6801.01	6866.87	6704.5	7426.56	7148.07	7314.21	7609.55	7500.23	7465.61	7199.81	7848.75	7611.84	7623.15	8067.99	7770.54	8150.76	8113.12	8249.32	8473.51	8174.25	8367.23	8305.91	8190.26	8851.34	8992.51	8126.64
534.05	-124.8	533.85	99.63	0	1.68	1.68	534.25	243.21	0	1.53	224.05	0	225.58		531.6	6626.05	6969.02	6791	7067.67	7116.1	7082.71	7700.11	7201.62	7210.74	7186.96	7498.56	7276.06	7407.84	7196.66	7863.4	7882.34	7928.79	8240.84	8246.79	8477.37	7956.13	8013.48	8269.09	8719.75	8184.48	8267.09	8503.85	8566.27	8438.25	8453.06	8717.82	8464.53	9170.44	8903.79
534	-3.5	533.8	16.07	0	2.12	2.12	534.2	208.1	0	1.99	251.41	0	253.41		531.55	6537.94	7087.96	7342.15	7603.13	7820.95	7906.55	7615.19	7378.55	7766.32	7912.9	7886.59	7854.01	8374.83	8246.11	8078.55	8191.3	7899.69	8705.13	8909.47	8616.21	8696.61	8682.41	8565.87	8567.23	8977.87	9101.98	9333.67	8714.12	9198.8	9062.12	8994.33	9442.36	9289.95	9632.24
533.95	106.3	533.75	-119.06	0	2.67	2.67	534.15	205.19	0	2.59	281.09	0	283.68		531.5	7442.66	7709.97	7774.15	7862.12	7691.51	7749.71	7681.67	7576.54	8135.53	8880.78	7997.23	8308.54	8233.53	8300.51	8919.77	8596.2	8498.48	8850.22	8993.29	9197.69	8634.11	8643.62	9024.43	8985.12	9224.16	9394.74	9447.9	9549.85	9292.91	9360	9748.69	9502.04	10114.7	9870.54
533.9	25.8	533.7	56.74	0	3.34	3.34	534.1	288.81	0	3.34	313.13	0	316.47		531.45	7279.81	7441.33	8154.16	7981.39	7788.36	8021.03	8276.5	7718.5	8056.21	8520.59	8106.47	8338.66	8046.62	8792.87	9211.77	9064.45	8671.18	9293.41	9447.34	9016.27	9357.26	8909.72	8942.07	9236.68	9541.43	9637.45	9277.48	9953.02	9933.5	9433.11	10289.9	9981.07	9604.65	9974.58
533.85	35.7	533.65	-37.3	0	4.17	4.17	534.05	462.49	0	4.28	347.53	0	351.81		531.4	7254.99	7973.67	7999.56	7953.3	7772.86	8634.6	8318.76	7962.78	8465.85	8923.88	7932.63	8408.7	8797.25	9056.81	8858.04	9217.76	8735.07	9518.02	9145.5	9087.24	9481.36	9373.59	9502.56	9431.55	10029.3	9649.8	10122.5	9757.54	9917.45	9545.77	10340.5	10242.6	10315.4	10578.8
533.8	-173.2	533.6	87.13	0	5.2	5.2	534	424.42	0	5.49	384.45	0	389.94		531.35	8290.88	7898.57	8494.28	8178.05	7906.86	8436.6	8323.52	8175.45	8925.66	8815.01	8740.22	8946.27	9248.4	8989.05	9227.37	9488.5	9126.53	9728.29	9282.47	9542.71	9929.03	9426.13	9621.28	9929.85	10130	10152.8	10220.9	10099.4	9561.41	9904.95	10039.7	10258	10152.2	10201.9
533.75	-83.2	533.55	50.14	0	6.45	6.45	533.95	434.66	0	7.01	423.77	0	430.79		531.3	8414.52	8543.32	8054.03	8522.83	8553.84	8480.81	8704.81	8474.63	8781.47	9266.62	9034.93	8910.03	8809.57	9294.7	9321.43	9389.24	9566.1	9770.28	9998.72	9542.58	9965.61	9754.58	9936.89	10104	10166.7	9870.2	9929.34	10404.4	10297.9	10379.9	10338.9	10196.1	10407.8	9840.54
533.7	-6.8	533.5	-23.28	0	7.96	7.96	533.9	509.28	0	8.92	465.3	0	474.22		531.25	8235.15	8334.81	8448.32	8635.18	8645.49	8807.9	8725.06	8959.92	8987.06	9198.27	8974.07	9300.87	8640.17	9365.04	9584.39	9083.24	9358.46	9695.17	9406.64	9712.73	9996.78	9975.17	10159.2	10313.2	10251.1	9891.99	9749.87	10119.1	10472.9	10148.4	10367.3	10235.9	10482.8	10160.2
533.65	-49.5	533.45	-160.94	0	9.79	9.79	533.85	498.88	0	11.26	508.86	0	520.13		531.2	7931.69	8070.05	8697.58	8468.43	8792.77	8521	8729.82	8820.34	9339.13	9078.63	9155.82	8897.19	9106.04	9177.74	9517.3	9270.82	9212.68	10034.7	9620.9	10086.4	10002.7	10112.2	10549.1	10249.4	10118.5	10212.9	10166.9	10173.9	10429.7	10445	10536.4	10385.1	10821.8	10497.7
533.6	102.4	533.4	45.34	0	12.03	12.03	533.8	476.91	0	14.25	554.29	0	568.54		531.15	8070.34	8401.05	8318.63	8358.21	8257.49	8521.51	8705.41	8714.41	8743.23	9262.24	9010.56	8856.29	8958.6	9498.89	9283.37	9395.37	9413.19	9546.36	9799.67	9972.34	9641.52	9975.01	10228.6	10200.8	9842.79	10178.5	9881.06	10326.1	9915.65	10374.3	10647.1	10417.9	10667.3	10268.5
533.55	-54.8	533.35	-64.38	0	14.71	14.71	533.75	738.68	0	17.95	601.33	0	619.28		531.1	8550.58	8166.6	7915.51	8167.83	7910.3	8449.84	8669.3	8485.62	8297.6	8566.66	8653.31	8650.16	8746.19	9130.54	9126.77	8755.67	9364.57	9451.89	9670.26	9359.89	9606.58	9615.19	9731.67	10163.1	9620.89	9616.03	9856.96	10021.8	9972.85	10106.7	10231.5	10235.6	10454.8	10563.1
533.5	-107.1	533.3	-4.22	0	17.89	17.89	533.7	662.59	0	22.47	649.7	0	672.17		531.05	8256.57	8382.94	8100.58	8035.74	8192.83	8024.36	8935.46	8401.35	8423.11	8489.3	9085.26	8773.8	8845.75	8342.27	9077.85	8420.73	9174.87	9318.05	9897.32	9890.86	9309.29	9299.7	9796.78	9851.23	9837.89	9766.89	10108	10021.1	10150.8	9792	10125.5	10345.7	10093.9	10163.7
533.45	98.3	533.25	-30.23	0	21.71	21.71	533.65	755.59	0	27.99	699.11	0	727.1		531	8145.83	8037.89	7725.85	8300.78	7863.49	7987.09	8001.18	8127.47	8464.13	8277.32	8579.71	8592.6	8231.85	8507.19	9019.4	8554.41	9043.78	9346.39	9698.4	9550.75	9310.21	9017.97	9715.37	8811.16	9587.7	9385.93	9750.06	9727.08	9684.55	9758.83	9942.5	10372.4	10031.3	9942.87
533.4	76.7	533.2	76.48	0	26.29	26.29	533.6	1043.51	0	34.94	749.02	0	783.95		530.95	8224.33	7585	7676.69	7419.2	7803.08	8120.34	7525.51	7875.05	7582.7	7882.49	8423.43	8347.35	8477.11	8884.02	9117.18	8592.5	8485.43	8816.68	9562.18	9033.07	9051.79	9346.64	9441.99	8926.79	9476.49	8693.93	9852.55	9646.59	9535.64	9687.03	9400.55	9339.01	9818.04	9555.64
533.35	-0.7	533.15	6.65	0	31.66	31.66	533.55	942.93	0	43.34	798.95	0	842.29		530.9	7874.9	7202.7	7263.03	7569.88	7088.89	7605.96	7137.79	7781.12	7295.26	7923.15	8151	7739.95	8177.46	8351.27	8506.83	8560.59	8103.24	8802.74	9320.75	8874.64	8491.89	8736.06	8591.25	8967.53	8692.58	9013.58	9280.94	9194.4	9194.37	9337.64	8954.66	9087.21	9160.84	9388.22
533.3	104	533.1	110.86	0	37.95	37.95	533.5	788.6	0	53.48	848.42	0	901.91		530.85	7261.1	7500.65	6993.45	7262.41	7217.27	7416.44	7219.91	7192.73	7507.02	7373.99	7682.36	7700.54	7560.84	7355.09	8345.31	7903.27	8016.28	8358.59	8230.25	8484.49	8294.63	8487.74	8493.73	9006.88	8484.28	8581.09	8461.56	8466.84	8852.25	8633.86	8312.99	9128.73	8738.36	8536.61
533.25	108.9	533.05	75.67	0	45.43	45.43	533.45	812.14	0	65.78	896.89	0	962.67		530.8	6750.21	6662.34	6962.19	6539.2	6771.85	7063.47	7042.62	6972.81	7123.7	7405.6	7331.86	7491.79	6944.46	7069.36	8000.38	7741.95	7927.76	7630.76	8141.99	8122.32	8090.48	8298.69	8182.34	8221.14	8263.57	8074.04	8243.21	8161.01	7995.65	8408.07	8265.9	8275.52	8230.68	8573.79
533.2	69.8	533	159.79	0	54.17	54.17	533.4	1064.33	0	80.84	943.77	0	1024.63		530.75	6756.34	6142.49	6806.92	6604.35	6635.73	6941.61	6604.43	7058.88	7030.03	6945.61	6829.06	6664.93	6787.54	6796.83	6815.38	7063.94	7008.7	7665.82	7303.98	7318.56	7461.75	7720.89	8226.58	7899.24	7931.73	8003.81	7644.38	8216.54	8181.86	7938.52	8116.27	8422	7941.93	8040.02
533.15	-125	532.95	75.43	0	64.3	64.3	533.35	1085.47	0	98.83	988.36	0	1087.17		530.7	6226.23	6209.44	6175.66	6237.81	6097.14	6546.2	6325.22	6283.37	6517.52	6612.5	6248.66	6137.67	6511.78	6897.59	6659.42	6905.85	7062.19	7114.08	7208.8	6835.82	7455.01	7076.11	7467.19	7265.96	7525.14	7448.91	7327.41	8109.26	8115.48	7647.87	7778.65	7731.48	7484	8014
533.1	-41.4	532.9	253.14	0	75.95	75.95	533.3	1092.13	0	120.2	1029.93	0	1150.13		530.65	5961.75	5835.22	5705.25	5839.81	5942.3	6180.13	5787.34	5922.66	6226.8	5907.29	5720.7	5951.54	6095.19	6210.63	6681.72	6596.62	6771.82	7171.8	5933.7	6978.69	6749.26	6588.2	6893.61	6571.44	7060.35	6879.09	7035.17	7418.81	7570.29	7205.03	7309.54	7508.59	7024.69	7350.02
533.05	-47.1	532.85	70.87	0	89.63	89.63	533.25	1164.14	0	145.87	1068.04	0	1213.94		530.6	6128.45	5634.45	5626.63	5457.59	5741.77	5529.61	5684.65	5593.66	5739.92	5967.03	5634.09	6407.5	6252.43	6215.68	6089.43	5954.91	6097.93	6641.78	6063.38	6511.03	6829.94	6285.97	6730.88	6190.09	6473.02	6567.74	6267.8	6858.37	6850.39	6429.88	6680.57	6677.13	6847.06	6984.5
533	126.9	532.8	91.43	0	105.27	105.28	533.2	1180.7	0	176.6	1102.1	0	1278.7		530.55	5364.64	5128.49	5388.18	5260.09	5105.18	5532.99	5414.56	4868.64	5086.22	5975.68	5483.07	5792.09	5381.7	5533.82	5742.53	5790.79	5801.26	5941.55	5588.07	5877.97	5744.44	5723.74	6153.13	6020.6	5718.66	6010.81	6156.05	6501.5	6389.2	6497.53	6709.97	6512.95	6492.31	6448.53
532.95	-135.7	532.75	96.47	0	123.08	123.08	533.15	1293.96	0	212.72	1131.66	0	1344.36		530.5	5068.96	4655.13	4939.43	4891.01	5102.68	5106.26	5075.58	4999.76	5036.18	5177.5	5062.98	5060.56	4804.02	5488.12	5953.52	5493.37	5569.3	5819.99	5479.35	5856.24	5897.67	5782.21	5908.01	5887.05	5586.74	5824.69	6104.85	5837.55	6016.48	5977.77	6025.18	6261.72	6303.9	6023.06
532.9	1.1	532.7	145.63	0	143.31	143.31	533.1	1329.24	0	255	1156.14	0	1411.14		530.45	4610.96	4668.91	4875.72	4722.21	4652.07	4758.7	4889.56	4507.65	4650.36	4968.02	4433.46	4946.48	4662.85	5090.55	5166.98	5108.26	4976.96	5581.18	5281.35	5158.03	5785.99	5145.44	5804.59	5815.82	5454.24	5514.64	5425.37	5635.21	5892.3	5568.73	5454.76	5920	5740.78	5953.73
532.85	-55.1	532.65	95.69	0	166.52	166.52	533.05	1410.39	0	305.24	1175.29	0	1480.59		530.4	4615.97	4711.82	4516.74	4537.97	4650.35	4468.34	4290.97	4702.78	4602.61	4732.97	4509.34	4560.03	4933.41	4758.2	4943.12	4782.04	5465.19	5340.72	5268.01	5257.7	5470.11	4820.27	5195.87	5270.83	5330.6	5252.1	5042.77	4792.58	5441.98	5387.43	5247.86	5309.89	5240.69	5186.82
532.8	0.3	532.6	216.83	0	192.58	192.58	533	1551.03	0	364.02	1188.13	0	1552.13		530.35	4782.87	4504.58	4372.79	4589.45	4368.11	4175.09	4026.61	4511.88	4634.94	4454.25	4899.1	4655.57	4603.58	4298.19	4600.35	4549.62	4866.72	4608.66	4713.45	4552.56	5321.11	4983.15	5220.53	4712.26	5105.73	5025.66	4731.95	4822.33	5317.8	4904.72	4939.54	4892	5244.3	4991.95
532.75	-84	532.55	230.81	0	221.69	221.69	532.95	1703.4	0	432.02	1194.8	0	1626.8		530.3	4461.83	4297.09	4034.13	4489.49	4121.15	4485.48	4066.96	4749.27	4478.35	4252.03	4941.48	4175.45	4351.57	4592.05	4752.44	4457.61	4721.53	4742.57	4399.08	4524.64	4730.03	4693.45	5022.03	5025.22	4626.91	4699.44	4577.93	4797.4	5013.78	4728.76	4707.48	4609.97	4751.15	4804.35
532.7	37.6	532.5	315.63	0	254.29	254.29	532.9	1671.36	0	510.34	1195.46	0	1705.76		530.25	4531.69	4296.89	4191.09	4682	4131.51	4379.41	4191.38	4491.91	4237.77	4323.89	4211.34	4508.34	4181.19	4506.25	4104.12	4224.28	4101.28	5058.33	4520.96	4416.01	4831.24	4333.75	4716.78	4581.7	4548.57	4333.46	4396.13	4423.72	4621.47	4539.52	4260.49	4440.31	4449.5	4577.72
532.65	-36.8	532.45	342.88	0.01	290.73	290.73	532.85	1749.58	0	602.24	1189.98	0	1792.18		530.2	4003.73	4247.94	4564.94	4150.62	4268.88	4488.21	3991.42	4114.18	4253.95	4130.58	4001.11	4460.58	4190.64	4141.68	4109.71	4382.95	4383.77	4748.26	4736.87	4026.08	4615.84	4440	4560.4	4592.11	4174.89	4138.76	4372.67	4480.29	4236.08	4140.02	4316.32	4406.26	4443.13	4452.99
532.6	-55.8	532.4	345.47	0	330.82	330.83	532.8	1823.26	0	707.38	1178.46	0	1885.86		530.15	4549.04	4258.72	4354.04	4480.34	3802.39	4286.42	4042	3973.69	4368.84	4045.27	4277.86	4091.41	4111.38	4138.8	3692.23	4347.4	4013.46	4337.06	4473.71	4435.2	4180.6	4196.23	4438.07	4453.76	4071.61	4309.41	4620.06	4257.03	4492.5	4186.08	4087.62	4324.19	4452.08	3857.68
532.55	-110.1	532.35	249.4	0.01	374.73	374.73	532.75	2030.95	0	826.97	1161.15	0	1988.15		530.1	4534.22	4172.33	4558.27	4489.58	3803.4	4261.88	4307.76	3852.9	4323.91	4536.94	3921.91	4172.68	4030.4	4503.39	4161.94	4388.58	4122.27	4564.08	4452.9	4439.54	4209.45	3834.34	4235.78	4337.59	4214.24	3991.42	4513.16	4465.36	4322.15	3946.68	4037.11	4367.43	4150.43	4042.6
532.5	43.3	532.3	463.79	0.01	422.97	422.97	532.7	2116.74	0	962.95	1138.04	0	2101.04		530.05	5025.01	4390.63	4399.59	4613.82	4062.36	4205.2	4418.85	3705.22	3942.92	3956.71	4203.85	4292.72	3844.91	4422.35	4262.09	4285.74	4344.25	4295.47	4307.66	4576.37	4260.94	4274.54	4525.7	3982.88	4194	4036.64	4285.07	4246.17	3986.57	3959.02	4285.07	3794.69	4051.54	4198.69
532.45	169.4	532.25	514.99	0	475.42	475.43	532.65	2448.77	0	1118.87	1109.47	0	2228.37		530	4766.06	4337.06	4368.72	4255.19	4329.11	4266.56	4188.46	4275.13	4221.4	4297.61	4240.99	4265.17	3918.02	4305.96	4578.77	4293.43	3959.48	4558.18	4238.61	4575.7	4088.34	4152.12	4206.32	4312.34	4121.17	3943.62	4099.58	4066.96	4336.76	3991.77	3943.93	3917.17	3879.04	3872.91
532.4	196.6	532.2	567.92	0.02	531.84	531.86	532.6	2519.65	0	1293.95	1076.27	0	2370.25		529.95	4879.84	4276	4440.15	4570.23	4243.7	4464	4275.93	4279.46	4316.05	4700.38	4544.27	4518.59	4606.6	4061.96	4251.4	4441.67	4040.05	4410.38	4332.14	4329.73	4085.33	4140.86	4435.49	4451.48	3933.1	4083.27	4013.07	3891.16	4253.82	3977.67	3973.37	3940.9	3827.73	4104.38
532.35	78.1	532.15	644.03	0.02	592.15	592.18	532.55	2705.26	0	1489.56	1038.94	0	2528.46		529.9	4862.87	4909.84	4862.59	4476.34	4604.75	4255.64	4611.69	4300.96	4392.31	4835.38	4334.37	4476.89	4249.11	4175.28	4138.35	4581.04	3941.42	4756.13	4648.3	4230.58	4697.76	4220.97	4258.26	4318.26	4344.29	4055.95	4051.96	3937.38	4451.03	4203.68	3937.92	3834.77	4138.05	3774.87
532.3	-74.6	532.1	617.44	0.03	656.75	656.78	532.5	2699.16	0	1708.56	998.06	0	2706.66		529.85	4539.25	5286.88	4385.77	4762.04	4452.16	4792.46	4743.94	4550.99	4545.1	4620.25	4255.55	4386.91	4474.03	4548.41	4114.76	4488.33	4494.44	4842.41	4520.88	3975.09	4242	4099.98	4305.77	4331.38	4308.28	4147.27	4104.79	4045.32	4455.65	3670.62	4065.07	3707.5	4176.25	3927.12
532.25	78.3	532.05	626.46	0.05	724.88	724.93	532.45	2847.87	0.01	1953.47	954.2	0	2907.67		529.8	4950.23	5088.49	4435.78	4862.28	4509.13	4669.69	4413.61	4535.07	4713.26	4743.33	4468.62	4368.08	4069.86	4347.75	4444.13	4276.47	4319.55	4612.76	4349.76	3953.55	4392.26	4174.14	3963.22	4165.45	4665.77	4416.21	4221.73	4134.91	3799.34	3904.09	4156.64	4050.52	4013.97	3709.27
532.2	39.7	532	606	0.07	796.14	796.22	532.4	3140.38	0.01	2222.88	907.93	0	3130.78		529.75	5377.96	5289.73	5314.83	4268.59	4402.89	4471.84	4492.11	4415.75	4788.72	4718.94	4713.77	4427.42	4497.14	3994.04	4343.36	4462.07	4501.39	4557.16	4206.12	4349.43	4593.99	4287.27	4398.78	4367.26	4548.04	4475.3	4093.73	4384.51	4018.95	3981.4	4235.68	4091.65	4092.48	4094.61
532.15	-6	531.95	786.14	0.11	870.14	870.25	532.35	3494.71	0	2517.81	859.75	0	3377.61		529.7	5477.77	4868.85	4922.54	4540.35	5010.42	4710.97	4468.85	4236.33	4430.69	5119.53	4497.52	4524.16	4558.79	4308.86	4578.85	4225.45	4596.12	4395.93	4338.47	4058.49	4331.08	4464.21	4612.84	4439.27	4482.41	4274.06	4455.99	4380.5	4158.04	4342.04	3709	3839.92	4325.84	3722.38
532.1	39.1	531.9	921.31	0.16	946.55	946.71	532.3	3546.22	0.01	2841.92	810.42	0	3652.42		529.65	5641.56	5048.23	4832.91	5002.23	4929.52	4806.72	4640.09	4861.19	4384.53	4816.78	4361.29	4513.07	4501.38	4329.54	4607.2	4323.83	4620.52	4775.43	4319.37	4580.73	4542.07	4465.84	4144.9	4133.36	4461.53	4190.39	4088.87	4076.62	4150.21	4275.37	4238.46	4071.1	4148.18	3830.91
532.05	-189	531.85	1094.16	0.23	1024.31	1024.55	532.25	4074.86	0.02	3194.46	760.54	0	3954.96		529.6	5185.73	5314.25	5062.69	4788.09	4745.08	4628.05	4668.01	5343.25	4807.35	4900.43	4148.17	4384.38	4687.58	4195.73	4541.1	3914.35	4454.43	4829.27	4305.52	4250.94	4657.59	4240.73	4441.38	3943.54	4131.62	4329.4	3974.96	4181.74	4022.63	3561.17	3928.19	3832.25	3720.41	3684.29
532	4.3	531.8	978.59	0.33	1102.7	1103.03	532.2	4225.61	0.03	3573.51	710.6	0	4284.11		529.55	5143.37	5133	5057.46	5197.54	4918.04	4701.85	4653.29	4679.21	4641	4395.47	4445.48	4368.05	4437.3	4391.2	4547.91	3608.24	4501.27	4650.23	4294.84	4374.49	4062.31	4152.81	4363.54	4036.78	3946	4174.99	3905.86	3737.9	4061.55	3925.81	4064.74	3831.31	3950.08	3949.2
531.95	77.9	531.75	1084.43	0.49	1180.82	1181.31	532.15	4548.17	0.04	3978.77	661.07	0	4639.87		529.5	4829.9	5018.89	4758.43	4949.8	4333.9	4888.2	4510.85	4453.92	4404	4336.96	4273.31	4441.03	4490.26	4193.68	4754.61	4356.01	4310.15	4512.11	4236.6	4385.08	4240.35	4234.37	4211.28	3652.89	3898.24	4306.24	3901.56	4105.2	4279.98	3899.27	3897.5	4031.68	3558.74	3557.69
531.9	-39.6	531.7	1182.78	0.7	1257.53	1258.23	532.1	5043.44	0.06	4412.74	612.37	0	5025.14		529.45	4750.3	5116.49	4625.44	4437.51	4091.75	4706.11	4242.32	4308.14	4269.71	4863.82	4204.35	3837.19	3924.59	3994.17	4116.62	4024.07	3990.57	4161.63	4081.7	3979.81	4285.21	4252.69	4326.85	3943.57	3878.12	4053.51	3713.56	3739.77	4027.81	3821.89	3589.14	3599.03	3779.91	3745.72
531.85	14.1	531.65	1216.41	0.99	1331.81	1332.81	532.05	5380.86	0.07	4870.56	564.9	0	5435.56		529.4	4659.04	4144.91	4559.49	4172.39	4132.62	4071.41	4417.11	4463.08	4543.3	3885.82	3865.35	3838.84	4025.69	3785.65	3940.81	3739.96	3891.99	4107.31	4261.32	3620.22	3993.34	3913.77	3969.52	3520.63	4166.91	3575.71	3550.72	3502.15	3471.39	3123.32	3647.52	3235.13	3315.8	3948.62
531.8	-22	531.6	1166.3	1.4	1402.74	1404.14	532	5845.19	0.11	5349.39	519.11	0	5868.59		529.35	4012.3	3925.13	4183.52	4121.34	4285.34	3870.54	4227.64	3946.2	3906.4	4043.4	3444.08	3672	3596.54	4012.89	3445.65	3768.34	3952.9	4207.16	3848.14	3294.09	3568.46	3817.72	3845.04	3683.73	3675.02	3205.93	3255.41	3367.75	3572.75	3257.38	2983.86	3104.4	3275.99	3017.35
531.75	-66.5	531.55	1384.63	1.97	1468.63	1470.63	531.95	6135.02	0.17	5846.52	475.15	0	6321.92		529.3	3917.98	3718.51	4037.28	3689.65	3860.61	3753.58	3477.56	3435.92	3822.27	3956.67	3601.55	3423.49	3612.52	3661	3186.89	3589.66	3532.25	3457.57	3419.11	3104.73	3783.6	3816.47	3663.15	3461.93	3057.7	3243.65	3343.83	2885.18	3373.46	3161.94	3138.15	3185.57	3181.16	3247.31
531.7	29.2	531.5	1486.6	2.74	1528.4	1531.1	531.9	6616.4	0.24	6359.9	433.2	0	6793.4		529.25	3602.25	3758.51	3611.79	3253.4	3388.91	3502.03	3519.7	3135.44	3269.2	3339.55	3537.84	3737.24	3042.16	2979.1	3444.93	3226.37	3058.99	3230.06	3029.24	2962.27	3638.72	2921.52	3547.34	2847.06	3094.98	3197.85	3378.55	2965.34	3332.35	2968.59	2776.6	2948.73	3037.19	2668.6
531.65	113.9	531.45	1626.16	3.79	1581.36	1585.16	531.85	7057.7	0.34	6882.5	393.41	0	7276.3		529.2	3612.24	3288.52	3077.39	3006.46	3073.39	3058.81	3254.07	3055.9	2749.52	3056.45	2915.18	2910.31	2662.84	2826.73	2600.03	2624.58	2996.08	2739.56	3007.31	3154.55	3307.61	3211.83	3246.19	2427.96	2571.81	2721.72	2981.21	2788.51	2467.4	2708.61	2641.84	2371.04	2941.29	2382.28
531.6	-4.5	531.4	1635.76	5.22	1626.76	1631.96	531.8	7694.8	0.49	7409.2	355.91	0	7765.6		529.15	3254.19	2971.22	2991.65	2855.86	2688.42	2688.23	2673.06	2839.82	2882.8	2358.37	2807.11	2802.68	2450.51	2680.05	2279.14	2460.24	2538.72	3030.57	2643.31	2530.07	2623.13	2669.77	3018.5	2564.81	2520.68	2525.42	2825.69	2909.38	2484.39	2573.32	2449.97	2174.64	2321.83	2242.59
531.55	22.9	531.35	1903.85	7.13	1662.35	1669.55	531.75	8180.37	0.7	7934.07	320.74	0	8255.57		529.1	2648.57	2629.23	2645.98	2550.35	2373.13	2271.04	2450.32	2694.84	2776.33	2160.78	2478.03	2276.85	2017.3	2167.74	2038.21	2214.76	2386.13	2555.5	2412.81	2073.93	2445.92	2327.24	2129.16	2223.23	2355.22	2082.3	2135.76	2516.89	2290.77	2397.76	2269.71	1921.87	1988.91	1908.27
531.5	56.2	531.3	1733.32	9.67	1688.32	1698.02	531.7	8879.95	0.99	8449.25	288.15	0	8738.45		529.05	2539.45	2299.61	2024.65	2184.87	2109.47	2260.15	2505.45	2191.13	2085.17	2151.36	2326.52	2349.71	1845.11	1970.44	1760.61	1980.49	2141.43	2155.57	1921.12	1952.5	2070.28	2210.21	2090.07	1760.19	1767.63	2160.73	1789.1	1777.51	2065	1726.88	1463.48	1726.66	1673.93	1780.61
531.45	17	531.25	1683.15	13.03	1704.45	1717.45	531.65	9203.84	1.38	8948.54	257.99	0	9207.94		529	2206.5	1667.11	2194.6	1899.76	1643.7	1833.76	2141.21	1837.13	1987.19	1897.56	1626.48	1928.65	1343.69	1948.23	1914.91	1984.28	1733.85	1918.74	1341.72	1622.12	1743.74	1861.89	2251.06	1618.41	1915.1	1872.48	1604.55	1708.72	1430.81	1546.59	1675.13	1405.93	1713.05	1695.43
531.4	12.7	531.2	1732.51	17.48	1710.41	1727.91	531.6	9584.95	1.92	9424.85	230.17	0	9656.95		528.95	1927.2	1663.46	1836.75	1703.25	1622.45	1530.44	1486.69	1677.73	2058.4	1421.36	1197.91	1662.05	1348.32	1913	1495.93	1623.51	1475.82	1555.38	1340.95	1554.7	1702.95	1635.93	1727.36	1457.18	1830.08	1760.25	1726.57	1347	1414.31	1544.76	1142.8	1246.49	1243.27	1108.71
531.35	33.6	531.15	1545.18	23.28	1704.48	1727.68	531.55	10079	2.63	9867.85	204.6	0	10075		528.9	1700.44	1310.52	1502.4	1587.76	1129.13	1221.61	1595.22	1224.64	1392.36	1603.55	1219.23	1542.74	1293.99	1584.22	1535.34	1314.14	1345.55	1328.02	1509	1827.24	1296.41	1491.04	1667.15	1466.46	1436.81	1329.36	1331.3	1313.27	1506.65	1068.99	1007.32	1238.4	1216.33	1074.11
531.3	15.1	531.1	1718.07	30.71	1688.27	1719.07	531.5	10573.5	3.61	10269.5	181.22	0	10454.3		528.85	1262.16	1401.85	1357.98	952.91	1207.68	1210.46	1192.36	1024.69	1208.33	1282.29	1073.56	1344.34	880.34	1270.2	1333.19	1100.59	1226.74	1258.32	1057.01	974.94	1210.34	747.1	1230.73	996.88	1085.4	1079.26	917.44	1087.21	1008.75	883.58	868.34	1021.03	1014.18	858.47
531.25	46.7	531.05	1728.12	40.38	1662.42	1702.72	531.45	10766.7	4.93	10625.6	159.94	0	10790.5		528.8	979.64	948.53	924.45	927.27	833.17	937.52	964.48	983.29	1260.44	1282.82	1188.97	1070.47	985.3	1047.14	988.02	1059.59	1154.23	813.44	836.58	962.01	1260.3	1052.04	842.34	858.35	949.93	1059.28	809.58	788.58	819.21	798.66	660.69	644.63	735.56	1021.84
531.2	-57.6	531	1711.48	52.73	1626.78	1679.48	531.4	11037.7	6.64	10930.3	140.68	0	11077.6		528.75	1091.31	771.3	868.94	671.41	946.98	891.07	1033.61	916.15	1462.03	811.8	816.23	813.59	745.01	758.12	1007.54	878.77	997.25	825.61	868.66	966.12	794.26	1069.87	1149.46	586.63	556.71	1107.8	690.76	631.58	664.42	626.91	589.28	511.01	909.74	502
531.15	-24.7	530.95	1789.12	68.29	1581.42	1649.72	531.35	11429	8.92	11169.7	123.48	0	11302.1		528.7	1134.72	880.8	833.78	872.24	931.02	976.89	1039.64	693.59	874	360.86	550.32	718.1	456.59	849.65	824.26	675.97	788.96	875.24	752.61	937.43	674.05	1010.96	826.82	762.37	538.41	1142.23	560.86	756.19	563.38	784.52	387.88	681.09	727.91	746.02
531.1	27.7	530.9	1621.65	87.82	1528.35	1616.25	531.3	11757.1	11.93	11344	108.01	0	11464		528.65	803.04	785.54	948.75	716	781.11	587.3	561.08	606.24	571.57	625.13	460.63	884.67	494.05	843.66	510.83	359.84	650.17	742.82	659.13	560.32	412.36	737.97	640.1	569.99	798.84	439.09	629.47	371.28	322.07	588.88	582.43	615.91	695.43	651.11
531.05	-10.7	530.85	1627.31	112.49	1468.61	1581.11	531.25	11754.4	15.81	11452.5	94.14	0	11562.4		528.6	593.17	694.93	744.12	639.66	436.26	535.9	882.11	395.68	308.48	698.52	481.99	489.7	557.04	708.15	215.2	773.97	627.35	983.31	800.13	604.99	579.07	687.43	721.48	661.64	513.49	633.51	708.1	459.58	687.35	560.65	292.74	595.1	106.66	438.7
531	59.1	530.8	1729.96	142.89	1402.66	1545.56	531.2	11548.4	20.79	11492.8	81.79	0	11595.4		528.55	756	786.63	194.95	469.64	628.84	400.45	745.76	598.17	405.43	508.15	485.39	657.73	319.54	363.54	288.46	468.63	739.91	640.07	289.27	638.09	469.18	357.74	451.47	551.61	507.14	397.46	542.92	507.69	305.78	318.47	303.99	562.41	207.85	388.72
530.95	6	530.75	1449.36	180.06	1331.79	1511.86	531.15	11561.7	27.23	11452.4	70.8	0	11550.4		528.5	529.11	568.98	264.34	553.32	331.78	728.34	465.79	534.7	332.03	612.73	614.91	536.74	222.36	583.73	607.64	545.8	786.3	721.13	407.85	521.83	592.44	672.84	755.6	525.38	336.95	361.71	649.68	92.27	376.13	309.01	92.79	511.85	263.62	152.72
530.9	-13.9	530.7	1656.76	225.78	1257.49	1483.26	531.1	11668.6	35.42	11344	61.07	0	11440.5		528.45	464.19	596.58	424.83	64.27	296.74	623.69	540.12	320.14	399.65	357.9	300.76	540.84	318.37	470.27	758.17	442.91	421.3	622.11	222.27	635.96	509.54	749.69	691.54	418.94	451.88	555.31	416.28	421.05	464.69	560.99	179.6	455.1	299.84	274.89
530.85	237.4	530.65	1361.35	281.17	1180.82	1462.04	531.05	11391.9	45.7	11169.6	52.57	0	11268		528.4	304.52	690.17	412.69	73.2	514	293.7	398.9	502.01	313.5	380.67	259.45	427.81	192.85	668.25	449.67	272.14	351.22	512.11	467.78	435.54	516.66	322.2	489.59	236.52	502.59	598.71	456.72	403.93	439.44	345.96	421.2	330.79	336.59	160.77
530.8	108.5	530.6	1461.4	347.35	1102.71	1450.1	531	11158.1	58.55	10930.3	45.14	0	11034		528.35	79.64	224.59	546.91	433.86	201.48	256.81	332.6	325.48	554.46	493.77	152.88	735.95	310.63	231.44	299.14	149.71	408.87	559.16	377.83	386.35	495.81	369.16	486.78	524.39	613.51	496	451.26	413.13	465.58	657.17	247.34	601.86	228.13	229.09
530.75	101.8	530.55	1498.03	425.95	1024.31	1450.23	530.95	10814.6	74.69	10625.7	38.63	0	10739		528.3	302.57	283.85	271.45	355.69	326.98	446.91	293.34	238.32	547.31	586.54	324.96	526.07	12.65	99.65	227	478.81	129	625.99	198.97	285.78	434.24	500.72	779.3	377.27	342.39	724.07	349.16	218.73	346.43	182.47	274.02	440.78	259.98	182.03
530.7	-32.1	530.5	1556.24	519.54	946.54	1466.04	530.9	10588.9	94.5	10269.5	32.94	0	10397		528.25	210.08	560.44	134.69	99.08	25.95	71.55	145.6	117.46	253.08	633.36	43.2	293.19	172.94	307.02	33.23	386.41	237.09	772.51	379.86	481.85	459.74	612.58	464.83	124.56	750.97	311.36	524.41	222.34	253.47	166.88	300.4	131.2	300.6	199.39
530.65	99.6	530.45	1576.46	628.57	870.14	1498.66	530.85	10227.9	118.62	9867.79	28	0	10014.5		528.2	284.96	575.33	282.7	21.21	117.71	226.69	530.85	589.75	280.91	339.44	71.2	268.29	52.29	246.51	471.39	457.18	305.53	506.98	396.76	408.65	520.65	285.95	85.66	165.97	414.88	654.52	353.19	152.25	331.94	28.36	652.05	319.38	172.98	286.51
530.6	21	530.4	1655.45	754.38	796.14	1550.55	530.8	9665.67	148.15	9424.87	23.71	0	9596.77		528.15	269.56	225.06	62.89	221.71	211.49	172.34	566.24	660.41	18.27	322.73	176.71	444.44	321.43	369.3	129.25	384.86	381.74	480.67	179.3	407.06	568.74	401.38	163.37	233.73	503.19	377.8	483.61	370.95	363.23	140.55	189.91	230.03	312.28	392.6
530.55	-40.1	530.35	1690.92	899.4	724.89	1624.32	530.75	9066.6	183.76	8948.5	20.02	0	9152.3		528.1	379.75	181.29	252.73	176.97	71.43	54.24	405.17	621.52	94.58	163.48	384.62	328.18	159.86	67.94	1.79	185.13	425.22	174.28	311.38	204	150.8	137.47	326.45	252.99	183.28	240.61	487.62	183.17	551.26	24.2	338.38	97.95	343.17	156.8
530.5	68.1	530.3	1647.87	1064.24	656.74	1720.97	530.7	8612.05	226.08	8449.25	16.88	0	8692.25		528.05	196.89	251.37	292.01	95.4	77.22	174.1	484.64	179.5	130.64	8.51	282.95	153.5	206.86	248.17	112.37	342.99	626.41	407.07	120.82	146.39	415.38	259.58	436.05	313.78	250.88	648.1	548.94	404.98	448.35	27.81	131.6	168.79	196.19	329.69
530.45	115.7	530.25	1889.3	1248.82	592.15	1841	530.65	8275.05	276.14	7934.05	14.2	0	8224.45		528	122.29	319.41	101.67	177.87	118.98	574.56	454.42	239.94	89.1	89.84	273.08	89.87	99.13	432.85	74.43	502.56	313.52	139.68	167.36	308.75	307.88	419.28	235.38	164.19	382.08	172.91	388.95	257.9	451.12	252.85	54.06	395.2	115.08	91.3
530.4	38.6	530.2	2033.62	1453.43	531.84	1985.32	530.6	7627.51	335.39	7409.21	11.89	0	7756.51		527.95	321.92	186.81	148.29	16.96	198.47	103.38	420.08	334.86	237.55	409.52	192.78	174.56	100.35	238.7	4.78	239.53	304.84	231.07	109.68	1.97	415.2	346.21	203.19	154.34	421.35	412.96	273.96	169.35	329.82	120.47	55.35	120.63	582.46	326.4
530.35	2.4	530.15	2185.27	1679.07	475.42	2154.47	530.55	6979.04	404.05	6882.54	9.93	0	7296.44		527.9	204.71	22.28	64.76	111.41	53.85	137.44	181.77	189.93	188.45	553.35	242.53	139.55	257.98	139.81	75.27	281.32	42.58	255.45	102.57	18.66	404.78	279.61	149.48	675.53	471.06	429.11	57.6	358.21	166.68	480.06	30.63	78.37	474.54	219.88
530.3	-12	530.1	2347	1922.5	422.96	2345.5	530.5	6780.89	482.85	6359.99	8.26	0	6851.09		527.85	0.39	199.45	71.37	258.18	4.15	147.33	275.42	26.1	141.08	274.57	43.15	244.16	27.58	259.58	148.91	114.06	249.91	320.38	377.21	258.87	89.83	182.36	212.6	475.83	614.74	278.03	231.41	112.17	407.88	293.73	180.98	221.93	71.99	64.18
530.25	79.6	530.05	2586.29	2181.79	374.72	2556.49	530.45	6486.33	573.16	5846.53	6.85	0	6426.53		527.8	624.86	246.05	55.02	38.67	75.75	20.63	392.78	97.23	353.77	211.29	25.31	126.5	9.08	254.14	52.88	57.56	407.23	220.9	215.89	51.6	189.77	311.06	61.91	334.48	299.9	686.73	289.94	19.53	49.3	68.68	109.78	200.54	280.29	94.94
530.2	30.9	530	2820.11	2454.31	330.83	2785.21	530.4	5666.24	675.14	5349.44	5.67	0	6030.24		527.75	259.57	104.93	64.24	178.15	151.21	154.71	156.92	151.49	237.07	83.13	326.1	136.96	374.34	143.56	287.38	8.67	211.96	89.59	354.11	89.73	423.07	486.3	456.42	37.56	282.93	481.98	164.86	261.21	295.42	2.25	206.4	320.36	223.18	11.66
530.15	-61.9	529.95	3152.33	2735.33	290.72	3026.13	530.35	5310.73	788.59	4870.63	4.68	0	5663.83		527.7	97.48	52.92	71.11	173.71	58.26	50.59	139.04	7.74	249.8	120.85	72.32	169.41	32.53	11.53	142.01	422.96	162.76	11.46	137.47	64.96	158.62	367.16	451.5	35.44	216.63	373.24	17.28	41.25	167	46.06	38.13	170.62	250.34	127.61
530.1	30.5	529.9	3250.53	3019.33	254.29	3273.63	530.3	5060.75	913.51	4412.75	3.85	0	5330.15		527.65	32.99	498.11	182.14	60.01	41.1	118.09	205.39	51.93	242.21	14.98	333.08	653.88	79.63	17.53	213.89	274.03	329.64	302.55	0.57	272.02	53.1	295.24	542.32	3.1	138.14	432.89	159.82	427.25	57	75.71	137	140.2	327.16	79
530.05	-74.2	529.85	3621.52	3300.42	221.68	3522.12	530.25	4750.71	1050.12	3978.71	3.16	0	5032.01		527.6	219.62	514.13	404.04	20.37	103.93	52.56	384.94	18.39	144.33	205.31	249.03	442.64	398.79	95.58	179.31	273.07	92.48	133.2	72.4	141.59	477.9	128.29	237.53	29.25	448.61	427.09	228.55	240.75	285.04	308.35	50.53	155.59	184	102
530	25.6	529.8	3903.97	3570.37	192.58	3762.97	530.2	4560.62	1196.38	3573.52	2.59	0	4772.42		527.55	484.24	79.85	460.16	143.16	56.73	4.03	96.41	147.28	354.61	288.11	179.51	164.16	104.88	265.54	148.78	288.34	299.3	35.35	78.62	193.92	527.25	131.69	549.68	8.15	256.61	247.03	11.92	148.6	19.93	245.94	378.7	169.08	27.24	237.78
529.95	4.6	529.75	3878.6	3822.3	166.52	3988.8	530.15	4384.71	1350.75	3194.41	2.1	0	4547.31		527.5	143.74	256.66	40.09	68.29	150.82	110.75	12.78	42.47	286.82	543.26	32.95	47.1	351.16	137.65	36.65	116.46	154.49	285.89	56.17	54.29	380.08	59.53	460.45	17.47	32.67	259	2.43	24.58	494.76	94.36	41.56	21.46	37.23	25.32
529.9	95.6	529.7	4099	4049.2	143.32	4192.5	530.1	4027.48	1511.42	2841.98	1.7	0	4355.08		527.45	241.11	92.97	76.94	114.76	227.9	142.01	142.8	2.15	198.5	179.58	209.69	59.44	13.54	33.96	103.23	87.8	166.15	66.42	376.28	128.34	67.94	24.63	216.16	110.46	99.21	345.45	211.79	59.18	362.95	232.29	32.33	82.36	91.92	115.68
529.85	172.7	529.65	4250.22	4242.02	123.08	4365.12	530.05	4021.63	1675.2	2517.83	1.38	0	4194.43		527.4	310.99	135.74	53.24	32.47	66.78	72.25	363.14	15.44	391.49	431.24	238.22	282	281.92	209.51	39.27	280.76	103.04	183.78	298.03	13.4	273.41	125.29	306.56	326.59	165.27	476.21	133.57	221.52	469.29	181.12	175.23	244.14	160.12	90.65
529.8	149.9	529.6	4414.74	4393.54	105.28	4498.84	530	3891.93	1838.66	2222.88	1.12	0	4062.63		527.35	365.61	248.46	75.82	127.3	128.17	80.29	297	36.6	269.04	242.99	47.78	270.01	16.98	160.05	16.15	151.09	197.99	37.55	355.58	264.17	176.24	456.39	314.03	176.23	145.67	330.86	129.34	296.53	126.78	200.57	162.46	77.5	294	53.82
529.75	-5.8	529.55	4599.15	4500.25	89.63	4589.85	529.95	3686.43	1998.16	1953.45	0.91	0	3952.53		527.3	142.15	24.52	36.59	55.88	85.29	297.13	151.98	56.94	168.74	78.67	126.55	211.09	147.6	487.79	130.04	370.37	105.03	31.58	64.89	75.06	534.06	126.48	138.74	65.35	247.58	383.24	121.78	60.78	305.49	24.24	91.65	268.91	9.64	133.14
529.7	61.1	529.5	4320.81	4558.41	75.95	4634.31	529.9	3772.62	2148.53	1708.6	0.73	0	3857.82		527.25	180.9	33.74	391.94	10.19	171.42	33.98	70.34	8.24	409.54	104.38	10.21	160.54	208.14	125.09	40.76	119.19	429.83	100.25	76.98	398.78	260.18	13.72	415.11	161.29	309.72	312.82	222.94	181.63	285.98	169.57	85.2	149.12	129.16	146.89
529.65	165.3	529.45	4427.6	4560.8	64.3	4625.1	529.85	3769.2	2285.98	1489.54	0.58	0	3776.1		527.2	55.73	116.26	122.43	74.36	233.76	71.96	249.58	91.04	297.8	319.66	110.21	187.74	28.96	45.78	197.31	5.62	165.71	488.88	6.27	13.38	224.95	58.17	147.3	20.43	500.57	200.85	191.52	26.21	225.51	64.12	70.37	301.62	107.56	297.68
529.6	167	529.4	4536.4	4512.1	54.18	4566.2	529.8	3639.23	2406.44	1293.97	0.46	0	3700.83		527.15	170.49	51.21	88.72	249.77	180.38	135.92	321.11	41.35	30.33	174.75	83.15	64.74	23.71	334.86	259.24	237.68	145.1	137.06	147.93	80.29	146.64	290.25	34.42	237.53	250.89	218.51	107.67	41.13	353.22	140.87	143.37	374.95	247.95	325
529.55	76.6	529.35	4473	4414.2	45.43	4459.6	529.75	3686.92	2504.82	1118.91	0.36	0	3624.02		527.1	222.28	6.74	159.03	34.17	235.14	90.63	326.13	119.84	27.22	239.5	372.49	144.08	229.75	157.89	99.37	167.24	426.44	46.38	134.31	2.48	274.96	265.73	98.54	141.14	187.28	377.36	122.97	205.14	122.36	211.13	236.09	175.88	74.34	401.12
529.5	117	529.3	4286.1	4268.7	37.95	4306.6	529.7	3592.8	2577.3	962.96	0.3	0	3540.5		527.05	202.22	46.62	113.64	315.33	272.56	114.79	26.68	150.3	333.8	250.33	215.25	59.86	31.88	151.97	12.03	152.98	499.88	249.84	5.79	239.87	246.61	300.67	33.59	11.81	186.1	525.37	138.59	19.52	174.35	187.84	75.16	245.65	8.3	107.57
529.45	-16.5	529.25	4255.65	4080.95	31.66	4112.55	529.65	3357.26	2622.46	826.98	0.24	0	3449.66		527	162.73	50.28	20.17	271.88	180.49	2.56	167.68	74.91	87.15	177.95	87.65	90.23	60.31	245.57	28.6	189.68	291.6	362.39	48.51	81.01	34.47	257.1	54.01	354.79	527.3	137.42	80.68	84.53	13.51	179.38	421.27	210.3	59.26	155.84
529.4	-73.9	529.2	4084.47	3859.67	26.28	3885.97	529.6	3369.66	2638.76	707.38	0.18	0	3346.26		526.95	107.44	189.26	283.25	323.3	19.15	173.37	281.51	220.95	131.81	113.32	15.45	6.37	168.27	117.85	127.52	145.56	110.42	299.82	153.85	119.33	194.78	269	137.64	66.86	344.2	321.71	214.45	47.78	42.94	138.85	266.98	659.44	14	130.77
529.35	-57.9	529.15	3761.94	3611.64	21.71	3633.34	529.55	3330.53	2622.53	602.24	0.15	0	3224.83		526.9	32.17	138.54	187.32	92.59	84.26	185.96	77.14	6.96	120.23	92.64	22.02	136.12	492.04	223.42	232.6	147.77	121.17	177.56	74.72	107.22	93.37	328.1	265.4	13.46	40.47	123.12	161.02	7.44	109.52	33.18	109.35	191.59	10.78	169.15
529.3	-63.2	529.1	3472.81	3343.11	17.89	3361.01	529.5	3096.79	2577.29	510.33	0.11	0	3087.69		526.85	83.39	232.36	77.07	579.83	65.84	2.37	122.71	1.83	193.27	61.21	148.02	130.83	93.26	116.04	131.39	73.45	69.34	290.14	167.12	107.67	5.33	264.06	435.25	157.29	31.12	171.32	69.08	463.89	140.33	137.95	230.75	21.27	260.38	82.79
529.25	61.6	529.05	3241.56	3063.56	14.7	3078.26	529.45	3098.16	2504.78	432.02	0.09	0	2936.86		526.8	14.53	49.1	4.66	256	57.07	69.28	58.92	33.11	158.74	218.51	7.22	145.76	173.67	345.91	342.35	273.91	197.46	67.8	152.62	98.16	156.98	3.08	150.16	39.2	38.64	121.48	46.69	221.73	171.02	333.72	230.5	173.66	103.21	80.57
529.2	-139.6	529	2941.97	2779.57	12.03	2791.67	529.4	2912.69	2406.44	364.02	0.07	0	2770.49		526.75	84.68	59.96	248.84	98.49	29.53	69.28	14.92	28.15	159.92	354.89	73.06	71.79	161.96	171.62	71.34	91.38	305.93	144.5	48.1	137.71	150.11	60.41	340.6	85.92	172.47	82.01	148.33	26.11	107.76	250.37	48.13	292.63	11.61	261.68
529.15	70.3	528.95	2563.25	2497.65	9.79	2507.45	529.35	2848.2	2285.98	305.24	0.06	0	2591.3		526.7	214.59	380.81	304.83	195.88	41.12	25.55	101.73	72.39	10.28	188.6	201.38	255.9	104.04	3.35	200.82	289.14	111.55	162.58	188.69	354.82	38.78	31.57	173.77	295.51	81.92	63.56	208.08	6.19	96.08	224.75	107.5	316.77	218.61	6.11
529.1	-63.1	528.9	2332.31	2223.81	7.96	2231.81	529.3	2482.56	2148.53	255	0.05	0	2403.57		526.65	46.86	279.73	221.78	17.06	6.31	169.53	149.84	201.63	29.07	18.64	142.51	17.1	182.22	27.76	50	305.34	494.4	185.9	260.54	446.82	362.05	322.53	450.15	140.46	296.3	189.16	99.46	7.2	107.5	30.13	167.2	127.04	37.02	171.58
529.05	7.9	528.85	1936.13	1961.96	6.45	1968.46	529.25	2304.53	1998.16	212.72	0.03	0	2210.91		526.6	65.02	205.4	145.59	166.08	191.73	265.69	297.54	11.78	46.74	11.52	63.12	197.13	127.57	193.92	285.45	233.24	351.53	151.41	247.19	35.63	243.4	28.5	261.09	475.77	199.31	71.86	184.99	35.97	392.59	160.07	9.94	218.42	112.51	109.34
529	-14.6	528.8	1633.29	1715.31	5.2	1720.51	529.2	2150.17	1838.67	176.61	0.03	0	2015.29		526.55	207.75	218.77	30.84	303.57	50.75	77.64	11.92	26.33	8.61	284.03	277.7	105.86	130.24	284.91	141.32	142.12	480.96	80.32	8.9	233.34	98.57	235.68	239.76	360.97	604.4	36.69	168.26	183.66	231.45	109.29	80.62	288.79	52.5	131.41
528.95	173.9	528.75	1304.6	1487.77	4.17	1491.94	529.15	1909.91	1675.2	145.87	0.02	0	1821.09		526.5	547.52	139.06	35.06	221.13	67.85	3.78	366.47	175.11	79.48	354.33	373.18	26.03	277.09	149.58	176.59	309.48	360.11	7.9	126.7	124.37	207.7	459.87	182.8	11.16	466.87	235.5	267.04	2.58	218.88	222.61	135.47	165.59	112.55	64.09
528.9	-130.1	528.7	1213.23	1279.71	3.35	1283.05	529.1	1735.88	1511.42	120.2	0.01	0	1631.63		526.45	92.64	285.76	83.91	121.7	51.58	242.83	153.49	130.86	174.27	274.52	36.29	149.9	262.32	206.62	284.58	37.54	109.17	71.72	29.8	73.94	95.76	588.65	425.14	316.68	52.61	223.5	30.21	170.97	106.92	48.8	126.69	88.62	125.13	237.9
528.85	47.9	528.65	1126.02	1091.41	2.67	1094.08	529.05	1675.17	1350.75	98.83	0.01	0	1449.59		526.4	187.09	236.17	2.54	74.32	294.52	58.57	288.64	53.43	316.31	62.18	1.9	136.76	232.04	162.12	15.75	49.42	102.14	16.6	169.26	202.74	38.08	96.39	286.43	114.32	194.04	163.4	163.81	78.95	107.09	48.3	205.93	272.23	203.81	96.26
528.8	98.8	528.6	712.11	923.53	2.12	925.65	529	1445.46	1196.38	80.85	0.01	0	1277.23		526.35	124.91	198.84	201.13	297.76	93.37	88.81	318.18	13.43	80.24	334.74	56.23	189.64	314.8	71.82	278.88	90	11.97	126.06	28.72	208.25	27.75	155.46	265.35	19.05	277.06	29.32	138.32	183.07	31.76	197.79	32.01	226.97	126	88
528.75	-28.2	528.55	647.3	776.17	1.68	777.85	528.95	1150.84	1050.13	65.78	0.01	0	1115.91		526.3	183.27	92.74	273.04	1.71	7.63	54.68	39.73	13.37	34.42	352.15	122.36	198.25	182.23	256.93	215.72	356.48	212.1	4.15	47.13	192.86	264.27	93.13	205.79	165.87	389.95	41.18	139.98	31.88	100.68	119.43	99.47	64.73	413.61	97.46
528.7	-63.9	528.5	379.28	647.06	1.33	648.38	528.9	1098.21	913.52	53.48	0	0	967		526.25	91.52	241.47	198.51	30.53	224.49	41.41	28.88	150.71	35.25	183.22	147.46	210.08	196.08	213.94	3.01	40.48	44.93	54.18	147.71	134.76	367.6	33.75	72.4	482.44	264.93	61.27	10.09	191.05	163.06	72.28	157.07	155.17	400.92	336.95
528.65	2.5	528.45	459.7	535.02	1.04	536.07	528.85	844.65	788.58	43.34	0	0	831.93		526.2	152.09	148.39	161.17	125.6	325.82	180.54	196.72	443.68	143.68	26.05	33.94	57.63	136.79	160.87	134.92	3.21	77.06	122.72	28.49	53.11	163.35	7.58	223.94	340.47	46.29	101.67	18.77	142.26	111.85	103.37	4.97	285.05	13.9	317.36
528.6	59.6	528.4	409.04	439.82	0.82	440.64	528.8	813.14	675.14	34.93	0	0	710.07		526.15	62.27	154.36	186.3	36.63	80.37	32.2	48.91	210.47	61.69	271.69	96.02	23.63	104.3	158.91	109.14	203.33	338.32	65.86	82.33	89.73	185.45	365.67	64.16	180.76	115.42	265.83	20.8	209.06	119.26	20.19	2.88	165.88	21.1	262.51
528.55	13.4	528.35	343.29	358.93	0.63	359.57	528.75	584.49	573.16	27.99	0	0	601.15		526.1	217.61	24.53	110.33	288.5	50.36	213.08	97.6	0.45	30.03	267.8	363.9	177.91	173.78	174.02	223.56	180.78	512.72	143.9	71.62	186.23	415.44	268.47	294.51	63.52	124.82	222.33	17.69	253.69	3.76	19.41	158.49	111.57	55.89	65.35
528.5	66.1	528.3	336.26	290.59	0.5	291.09	528.7	482.57	482.84	22.47	0	0	505.32		526.05	185.65	188.96	198.45	247.9	338.2	298.84	171.4	117.09	127.1	167.86	382.14	171.95	83.08	175.73	101.4	179.86	4.18	372.55	49.75	143.07	227.91	453.65	31.15	166.35	314.98	107.76	238.75	124.61	6.23	242.41	93.02	37.1	304.3	27.32
528.45	108.2	528.25	346.25	233.58	0.39	233.97	528.65	466.8	404.05	17.95	0	0	422		526	46.8	8.36	151.27	205.25	78.93	17.81	75.92	245.29	71.18	55.63	54.11	126.29	436.36	104.99	4.09	119.95	119.48	192.04	58.6	317.31	303.84	188.15	69.99	296.74	25.76	249.96	31.02	40.55	404.03	77.01	73.55	84.75	203.68	6.77
528.4	-46.7	528.2	135.35	186.82	0.29	187.12	528.6	434.94	335.39	14.25	0	0	349.64		525.95	165.33	226.4	26.72	220.05	105.33	137.65	115.05	190.09	80.52	274.84	220.55	44.88	130.8	123.56	56.84	12.76	500.48	81.35	108.66	23.58	132.09	25.06	63.08	90	46.17	274.94	91.48	330.3	25.88	61.17	30.32	158.97	155.03	43.9
528.35	-177.8	528.15	192.51	148.23	0.23	148.46	528.55	416.42	276.14	11.26	0	0	287.4		525.9	187.7	213.84	132.79	116.89	40.56	249.86	21.97	205.99	190.44	22.54	135.39	163.04	42.08	84.09	308.31	4.91	162.92	161.26	327.99	221.35	224.88	225.49	108.95	115.91	81	175.44	2.21	81.59	51.24	90.39	222.16	245.96	274.5	201.71
528.3	-170.6	528.1	255.64	116.66	0.18	116.84	528.5	427.97	226.09	8.92	0	0	235		525.85	0	44.72	79	46.97	35.61	81.72	65.31	21.83	204.69	170.86	268.89	244.73	15.7	302.14	38.39	277.42	165.42	99.63	34.64	290.22	149.42	89.98	185.42	53.9	331.2	46.73	387.06	168.58	316.1	54.75	183	240.16	16.15	155.88
528.25	9.5	528.05	152.53	91.39	0.13	91.52	528.45	314.62	183.76	7.02	0	0	190.77		525.8	0	65.34	33.92	0	69.09	129.38	173.01	159.87	185.73	76.89	379.05	156.61	170.75	129.18	80.57	180.45	297.72	224.78	114.48	231.96	204.76	374.74	90.35	167.21	58.48	271.79	216.59	32.44	199.92	161.84	48.01	41.77	399.83	248.17
528.2	54.8	528	165.83	71.12	0.1	71.22	528.4	293.4	148.16	5.49	0	0	153.65		525.75	0	56.51	220.92	0	21.5	71.87	85.09	344.8	24.67	199.97	119.32	6.47	370.65	151.37	38.48	113.53	246.09	446.51	78.96	128.17	317.92	351.98	90.4	163	88.46	42.15	285.46	68.41	27.47	253.07	172.52	139.01	174.04	13.17
528.15	209.7	527.95	-76.96	54.9	0.08	54.97	528.35	256.17	118.62	4.28	0	0	122.9		525.7	0	255.11	226.42	0	133.11	65.59	19.39	296.29	18.78	41.43	71.67	81.73	199.21	109.56	129.25	9.08	138.99	4.1	8.86	196.34	340.65	46.36	110.52	72.97	125.62	44.37	79.88	123.71	4.79	63.17	130.98	77.94	188.46	65.08
528.1	70.3	527.9	-107.52	42.05	0.05	42.11	528.3	321.27	94.51	3.34	0	0	97.85		525.65	0	162.48	137.83	0	67.42	0	0	300.06	135.23	5.11	84.65	271.21	144.08	234.81	133.82	64.23	38.73	43.47	19.18	268.5	306.22	85.11	108.83	61.38	55.12	107.73	227.86	24.36	116.49	43.56	80.87	253.47	93.7	3.34
528.05	117.7	527.85	-25.38	32.12	0.05	32.17	528.25	276.04	74.69	2.59	0	0	77.28		525.6	0	147.37	194.04	0	51.96	0	0	328.82	327.14	62.93	158.15	41.29	186.78	209.42	330.79	268.26	179.14	53.03	92.76	388.65	81.69	56.97	310.63	52.28	229.96	10.35	176.48	273.06	1.75	11.76	495.24	246.39	203.28	163.96
528	36.1	527.8	170.44	24.32	0.03	24.35	528.2	130.31	58.55	2	0	0	60.54		525.55	0	36.55	95.95	0	249.22	0	0	294	155.62	30.84	69.11	21.8	46.42	246.88	77.81	217.31	51.02	254.16	134.54	193.41	163.51	29.25	432.37	191.75	215.55	92.06	88.31	98.58	19.02	54.94	98.98	52.3	188.84	44.11
527.95	33.6	527.75	47.54	18.26	0.02	18.28	528.15	108.03	45.69	1.54	0	0	47.23		525.5	0	59.8	0	0	47.01	0	0	4.26	155.74	46.23	4.03	43.6	20.16	236.13	141.62	66.06	16.41	166.24	12.77	59.24	275.98	33.54	36.23	0.59	131.18	145.89	301.5	7.77	97.21	115.53	168.61	385.9	134.62	216.65
527.9	-242.3	527.7	-71.04	13.65	0.02	13.67	528.1	156.41	35.42	1.18	0	0	36.6		525.45	0	101.03	0	0	0	0	0	141.17	198.77	96.39	89.27	5.56	176.97	199.31	136.33	61.18	209.66	3.1	73.27	48.7	83.45	130.84	7.24	39.84	178.61	49	37.95	39.4	27.39	35.29	6.91	52.05	291.72	25.88
527.85	-51.1	527.65	-13.19	10.15	0.02	10.17	528.05	154.46	27.23	0.9	0	0	28.13		525.4	0	180.01	0	0	0	0	0	0	211.46	41.73	0	76.84	288.31	78.08	151.98	30.42	262.59	175.82	44.71	134.93	17.88	253.77	147.41	57.88	121.92	191.43	35.54	368.43	187.61	102.97	102.07	90.31	399.85	16.26
527.8	13	527.6	-17.05	7.48	0.01	7.49	528	134.93	20.78	0.68	0	0	21.47		525.35	0	29.94	0	0	0	0	0	0	38.14	28.61	0	68.61	106.48	154.33	201.27	12.21	1.48	160.62	234.47	364	119.37	129.62	9.39	228.48	110.75	268.77	73.52	253.61	207.83	167.56	255.18	138.99	197.14	157.48
527.75	-15.4	527.55	-107.71	5.47	0.01	5.47	527.95	146.86	15.81	0.52	0	0	16.33		525.3	0	233.54	0	0	0	0	0	0	6.65	98.39	0	365.97	82.09	22.33	7.96	0	194.29	161.89	18.44	403.76	14.95	118.88	50.76	135.09	179.95	145.38	107.5	38.41	101.66	17.57	193.67	105.41	155.72	62.13
527.7	154.1	527.5	-21.6	3.99	0	3.99	527.9	147.9	11.93	0.4	0	0	12.32		525.25	0	58.56	0	0	0	0	0	0	228.04	35.46	0	384.39	213.38	411.98	108.14	0	197.45	387.07	384.17	230.15	202.07	203.71	158.35	33.6	259.5	192.26	85.31	125.39	128.86	265.17	331.91	155.59	144.29	38.32
527.65	81.9	527.45	82.11	2.89	0	2.89	527.85	116.98	8.92	0.29	0	0	9.22		525.2	0	293.68	0	0	0	0	0	0	31.35	83.47	0	107.96	69.74	94.1	17.67	0	320	400.2	57.96	94.34	213.92	67.65	74.48	0	149.03	134.79	138.69	140.37	67.98	88.34	270.64	145.94	107.69	48.88
527.6	2.9	527.4	-29.71	2.07	0	2.07	527.8	-13.72	6.65	0.22	0	0	6.87		525.15	0	41.22	0	0	0	0	0	0	165.4	0	0	95.09	8.88	154.32	121.76	0	118.59	24.42	94.43	55	0	14.63	99.36	0	136.84	29.12	140.06	4.89	297.68	23.29	133.2	29.84	0	0.8
527.55	-3	527.35	-78.22	1.47	0	1.47	527.75	-18.99	4.92	0.16	0	0	5.08		525.1	0	220.82	0	0	0	0	0	0	150.71	0	0	104.99	218.17	238.99	141.31	0	10.36	333.95	58.87	280.83	0	55.44	105.19	0	25.88	0	88.43	67.71	241.69	36.1	218.55	0	0	169.74
527.5	11.1	527.3	130.22	1.05	0	1.05	527.7	-77.11	3.61	0.12	0	0	3.74		525.05	0	194.35	0	0	0	0	0	0	256.09	0	0	25.03	162.65	18	348.61	0	90.03	72.71	143.64	310.42	0	30.62	301.75	0	64.2	0	170.39	150.93	6.98	76.09	120.38	0	0	184.56
527.45	12.8	527.25	-71.14	0.74	0	0.74	527.65	-31.91	2.63	0.09	0	0	2.72		525	0	0	0	0	0	0	0	0	233.72	0	0	178.71	67.63	88.41	213.69	0	35.13	275.12	6.61	238.14	0	204.5	391.06	0	0	0	164.96	0	79.7	80.01	45.56	0	0	0
527.4	-39.8	527.2	-10.75	0.52	0	0.52	527.6	36.75	1.92	0.07	0	0	1.98		524.95	0	0	0	0	0	0	0	0	36.82	0	0	93.95	6.13	304.23	209.83	0	21.04	99.59	166.45	3.06	0	299.2	338.71	0	0	0	382.05	0	33.91	212.39	165.81	0	0	0
527.35	-125.9	527.15	-45.68	0.36	0	0.36	527.55	12.31	1.38	0.05	0	0	1.43		524.9	0	0	0	0	0	0	0	0	112.72	0	0	10.04	0	54.84	169.74	0	160.16	176.24	0	88.26	0	331.1	69.93	0	0	0	58.5	0	92.12	98.75	51.06	0	0	0
527.3	-36.1	527.1	-7.59	0.25	0	0.25	527.5	47.98	0.98	0.03	0	0	1.02		524.85	0	0	0	0	0	0	0	0	207.81	0	0	129.53	0	86.54	252.04	0	101.28	0	0	165.44	0	64.62	249.23	0	0	0	203	0	79.66	155.6	0	0	0	0
527.25	-28.5	527.05	85.54	0.17	0	0.17	527.45	77.45	0.7	0.03	0	0	0.73		524.8	0	0	0	0	0	0	0	0	24.22	0	0	92.08	0	0	169.66	0	16.78	0	0	132.16	0	110.73	225.68	0	0	0	56.86	0	205.54	188.91	0	0	0	0
527.2	85	527	-9.72	0.11	0	0.11	527.4	-8.89	0.49	0.02	0	0	0.51		524.75	0	0	0	0	0	0	0	0	0	0	0	0	0	0	0	0	47.69	0	0	0	0	137.46	93.58	0	0	0	192.42	0	46.75	25.78	0	0	0	0
527.15	126.1	526.95	106.53	0.08	0	0.08	527.35	138.16	0.35	0.02	0	0	0.36		524.7	0	0	0	0	0	0	0	0	0	0	0	0	0	0	0	0	0	0	0	0	0	100.31	195.89	0	0	0	1.25	0	37.92	0	0	0	0	0
527.1	65.2	526.9	27.13	0.05	0	0.05	527.3	-23.55	0.24	0.01	0	0	0.25		524.65	0	0	0	0	0	0	0	0	0	0	0	0	0	0	0	0	0	0	0	0	0	93.61	24.97	0	0	0	183.37	0	26.81	0	0	0	0	0
527.05	31.7	526.85	-86.76	0.03	0	0.03	527.25	-2.41	0.17	0.01	0	0	0.18		524.6	0	0	0	0	0	0	0	0	0	0	0	0	0	0	0	0	0	0	0	0	0	0	0	0	0	0	0	0	46.42	0	0	0	0	0
527	137.9	526.8	30.97	0.02	0	0.02	527.2	-2.55	0.12	0.01	0	0	0.12		524.55	0	0	0	0	0	0	0	0	0	0	0	0	0	0	0	0	0	0	0	0	0	0	0	0	0	0	0	0	201.3	0	0	0	0	0
526.95	61.6	526.75	-31.78	0.01	0	0.01	527.15	70.8	0.08	0	0	0	0.08		524.5	0	0	0	0	0	0	0	0	0	0	0	0	0	0	0	0	0	0	0	0	0	0	0	0	0	0	0	0	0	0	0	0	0	0
526.9	-109	526.7	-46.35	0.01	0	0.01	527.1	103.07	0.05	0	0	0	0.05		524.45	0	0	0	0	0	0	0	0	0	0	0	0	0	0	0	0	0	0	0	0	0	0	0	0	0	0	0	0	0	0	0	0	0	0
526.85	-59.5	526.65	-17.81	0.01	0	0.01	527.05	61.19	0.03	0	0	0	0.03		524.4	0	0	0	0	0	0	0	0	0	0	0	0	0	0	0	0	0	0	0	0	0	0	0	0	0	0	0	0	0	0	0	0	0	0
526.8	163.1	526.6	110.41	0.01	0	0.01	527	-69.02	0.02	0	0	0	0.02		524.35	0	0	0	0	0	0	0	0	0	0	0	0	0	0	0	0	0	0	0	0	0	0	0	0	0	0	0	0	0	0	0	0	0	0
526.75	-71.4	526.55	-103.42	0	0	0	526.95	-70.72	0.02	0	0	0	0.02		524.3	0	0	0	0	0	0	0	0	0	0	0	0	0	0	0	0	0	0	0	0	0	0	0	0	0	0	0	0	0	0	0	0	0	0
526.7	-0.2	526.5	98.19	0	0	0	526.9	79.11	0.01	0	0	0	0.01		524.25	0	0	0	0	0	0	0	0	0	0	0	0	0	0	0	0	0	0	0	0	0	0	0	0	0	0	0	0	0	0	0	0	0	0
526.65	134.6	526.45	-116.98	0	0	0	526.85	93.51	0.01	0	0	0	0.01		524.2	0	0	0	0	0	0	0	0	0	0	0	0	0	0	0	0	0	0	0	0	0	0	0	0	0	0	0	0	0	0	0	0	0	0
526.6	32.2	526.4	21.38	0	0	0	526.8	-50.17	0	0	0	0	0		524.15	0	0	0	0	0	0	0	0	0	0	0	0	0	0	0	0	0	0	0	0	0	0	0	0	0	0	0	0	0	0	0	0	0	0
526.55	9.3	526.35	77.31	0	0	0	526.75	-7.86	0	0	0	0	0		524.1	0	0	0	0	0	0	0	0	0	0	0	0	0	0	0	0	0	0	0	0	0	0	0	0	0	0	0	0	0	0	0	0	0	0
526.5	126.4	526.3	-45.64	0	0	0	526.7	24.07	0	0	0	0	0		524.05	0	0	0	0	0	0	0	0	0	0	0	0	0	0	0	0	0	0	0	0	0	0	0	0	0	0	0	0	0	0	0	0	0	0
526.45	22	526.25	-106.89	0	0	0	526.65	35.41	0.01	0	0	0	0.01		524	0	0	0	0	0	0	0	0	0	0	0	0	0	0	0	0	0	0	0	0	0	0	0	0	0	0	0	0	0	0	0	0	0	0
526.4	-54.4	526.2	-149.88	0	0	0	526.6	-86.34	0	0	0	0	0		523.95	0	0	0	0	0	0	0	0	0	0	0	0	0	0	0	0	0	0	0	0	0	0	0	0	0	0	0	0	0	0	0	0	0	0
526.35	-23.2	526.15	-83.07	0	0	0	526.55	-21.77	0	0	0	0	0		523.9	0	0	0	0	0	0	0	0	0	0	0	0	0	0	0	0	0	0	0	0	0	0	0	0	0	0	0	0	0	0	0	0	0	0
526.3	38.4	526.1	-241.82	0	0	0	526.5	-19.08	0	0	0	0	0		523.85	0	0	0	0	0	0	0	0	0	0	0	0	0	0	0	0	0	0	0	0	0	0	0	0	0	0	0	0	0	0	0	0	0	0
526.25	-105.7	526.05	69.32	0	0	0	526.45	-35.02	0	0	0	0	0		523.8	0	0	0	0	0	0	0	0	0	0	0	0	0	0	0	0	0	0	0	0	0	0	0	0	0	0	0	0	0	0	0	0	0	0
526.2	-61.2	526	45.39	0	0	0	526.4	2.85	0	0	0	0	0
526.15	42.3	525.95	126.69	0	0	0	526.35	17.77	0	0	0	0	0
526.1	-106	525.9	-52.1	0	0	0	526.3	-25.43	0	0	0	0	0
526.05	-16	525.85	-68.8	0	0	0	526.25	-20.17	0	0	0	0	0
526	213.3	525.8	-86.13	0	0	0	526.2	-29.65	0	0	0	0	0
525.95	-109.8	525.75	53.65	0	0	0	526.15	-94.08	0	0	0	0	0
525.9	-102.3	525.7	-58.32	0	0	0	526.1	-17.52	0	0	0	0	0
525.85	-80.7	525.65	-106.66	0	0	0	526.05	-27.64	0	0	0	0	0
525.8	101.8	525.6	-51.97	0	0	0	526	-29.75	0	0	0	0	0
525.75	-52.1	525.55	-82.34	0	0	0	525.95	58.74	0	0	0	0	0
525.7	78.5	525.5	-101.33	0	0	0	525.9	-46.93	0	0	0	0	0
525.65	-97.3	525.45	-34.5	0	0	0	525.85	66.94	0	0	0	0	0
525.6	-83.2	525.4	3.48	0	0	0	525.8	71.56	0	0	0	0	0
525.55	-41.6	525.35	32.15	0	0	0	525.75	49.59	0	0	0	0	0
525.5	-123.4	525.3	-58	0	0	0	525.7	18.39	0	0	0	0	0
525.45	87.9	525.25	-105.41	0	0	0	525.65	-4.53	0	0	0	0	0
525.4	-3	525.2	173.7	0	0	0	525.6	-70.19	0	0	0	0	0
525.35	80.3	525.15	22.04	0	0	0	525.55	-111.3	0	0	0	0	0
525.3	-0.5	525.1	-4.3	0	0	0	525.5	-78.19	0	0	0	0	0
		525.05	47.13	0	0	0	525.45	-87.03	0	0	0	0	0
		525	54.12	0	0	0	525.4	100.06	0	0	0	0	0
		524.95	109.27	0	0	0	525.35	17.98	0	0	0	0	0
		524.9	100.86	0	0	0	525.3	-64.88	0	0	0	0	0
		524.85	38.5	0	0	0	525.25	3.18	0	0	0	0	0
		524.8	-65.63	0	0	0	525.2	34.49	0	0	0	0	0
		524.75	-31.02	0	0	0	525.15	141.81	0	0	0	0	0
		524.7	-18.45	0	0	0	525.1	33.06	0	0	0	0	0
		524.65	-4.83	0	0	0	525.05	-106.85	0	0	0	0	0
		524.6	-67.7	0	0	0	525	-22.65	0	0	0	0	0
		524.55	81.09	0	0	0	524.95	-8.32	0	0	0	0	0
		524.5	57.89	0	0	0	524.9	29.2	0	0	0	0	0
		524.45	77.47	0	0	0	524.85	50.76	0	0	0	0	0
		524.4	-58.51	0	0	0	524.8	21.02	0	0	0	0	0
		524.35	-116.46	0	0	0	524.75	-56.13	0	0	0	0	0
		524.3	-7.99	0	0	0	524.7	10.91	0	0	0	0	0
		524.25	-1.6	0	0	0	524.65	117.97	0	0	0	0	0
		524.2	-19.48	0	0	0	524.6	81.28	0	0	0	0	0
		524.15	98.45	0	0	0	524.55	48.25	0	0	0	0	0
		524.1	-39.76	0	0	0	524.5	155.51	0	0	0	0	0
		524.05	163.16	0	0	0	524.45	83.08	0	0	0	0	0
		524	-72.45	0	0	0	524.4	47.2	0	0	0	0	0
							524.35	2.95	0	0	0	0	0
							524.3	68.6	0	0	0	0	0
							524.25	50.05	0	0	0	0	0
							524.2	3.56	0	0	0	0	0
							524.15	78.24	0	0	0	0	0
							524.1	-14.64	0	0	0	0	0
							524.05	-142.45	0	0	0	0	0
							524	-74.89	0	0	0	0	0
							523.95	-58.59	0	0	0	0	0
							523.9	83.49	0	0	0	0	0
							523.85	19.36	0	0	0	0	0
							523.8	18.53	0	0	0	0	0
							523.75	-29.18	0	0	0	0	0
							523.7	7.98	0	0	0	0	0
							523.65	73.74	0	0	0	0	0
							523.6	68.3	0	0	0	0	0
							523.55	-13.88	0	0	0	0	0
							523.5	-37.48	0	0	0	0	0
							523.45	1.48	0	0	0	0	0
							523.4	-179.32	0	0	0	0	0
							523.35	114.15	0	0	0	0	0
							523.3	10.4	0	0	0	0	0
							523.25	-104.18	0	0	0	0	0
							523.2	-33.6	0	0	0	0	0
							523.15	-51.37	0	0	0	0	0
							523.1	-29.41	0	0	0	0	0
							523.05	-51.19	0	0	0	0	0
							523	91.8	0	0	0	0	0
[truncated: 18 more columns]
